# Supplementary material for: The fungal literature-based occurrence database for southern West Siberia (Russia)
Source: Biodivers Data J. 2021 Dec 13;9:e76789. doi: 10.3897/BDJ.9.e76789 (PMC8688407; doi:10.3897/BDJ.9.e76789)
Supplement: Supplementary material 1 — The bibliography of mycological research in southern West Siberia [file bdj-09-e76789-s001.txt]

МИКОЛОГИЧЕСКИЕ ИССЛЕДОВАНИЯ НА ЮГЕ ЗАПАДНОЙ СИБИРИ
(в границах Тюменской, Свердловской, Челябинской, Курганской, Омской, Томской, Кемеровской, Новосибирской областей, Алтайского края и Республики Алтай)
БИБЛИОГРАФИЧЕСКИЙ СПИСОК РАБОТ, ВЫПОЛНЕННЫХ В РЕГИОНЕ С НАЧАЛА XX ВЕКА ПО НАСТОЯЩЕЕ ВРЕМЯ
Список включает работы, опубликованные в научной печати (статьи в научных журналах, тезисы, материалы диссертаций, монографии и главы в книгах).
======================
MYCOLOGICAL STUDIES IN THE SOUTHERN WEST SIBERIA
Including ten administrative territories (Tyumen, Sverdlovsk, Chelyabinsk, Omsk, Kurgan, Tomsk, Novosibirsk, Kemerovo, Altay, and Gorny Altay)
BIBLIOGRAPHY OF PUBLICATIONS ACCOMPLISHED IN THE REGION FROM THE BEGINNING OF XX CENTURY UNTIL PRESENT
The bibliography presents all scientific publications (journal papers, conference proceedings, PhD theses, monographs and book chapters).
======================
1.	Abdulmanova, S., Ektova, S., 2015. Variations in the growth rate of Cladonia lichens during long-term postfire successions in the north of West Siberia. Contemporary problems of ecology 8, 326–336.
2.	Additions to the lichen biota of the Altai Mountains. II, 2007. . Turczaninowia 10, 60–67.
3.	Agaphonova, N.N., Vaishlya, O.B., Vedernicova, A.A., Kutafieva, N.P., 2007. Rare species of Macromycetes of pine forests in south-east part of West Siberia: identification and cultivation, in: XV Congress of European Mycologists. Saint Petersburg. pp. 109–110.
4.	Andreev, M.P., 1994. The lichen flora in the lower reaches of the Chugoriyakha River (south-western part of the Gydan Peninsula, West Siberian Arctic). Ботанический журнал 79, 39–50.
5.	Antonín, V., Borovička, J., Holec, J., Piltaver, A., Kolařík, M., 2019. Taxonomic update of Clitocybula sensu lato with a new generic classification. Fungal Biology 123, 431–447. https://doi.org/10.1016/j.funbio.2019.03.004
6.	Bas, C., 2003. A reconnaissance of the genus Pseudobaeospora in Europe II. Persoonia 18, 163–199.
7.	Bau, T., Li, Y., Gorbunova, I.A., Bulakh, E.M., Sysuev, W.A., 2008. Common wild edible mushrooms from Russia. Edible Fungi of China 27, 9–13.
8.	Berthier, J., 1976. Monographie des Typhula, Pistillaria et genres voisins. Bull. Mens. Soc. Linn. Lyon 45, 1–202.
9.	Bolshakov, S.Yu., Kalinina, L.B., Volobuev, S.V., Rebriev, Yu.A., Shiryaev, A.G., Khimich, Yu.R., Vlasenko, V.A., Leostrin, A.V., Shakhova, N.V., Vlasenko, A.V., Dejidmaa, T., Ezhov, O.N., Zmitrovich, I.V., 2020. New species for regional mycobiotas of Russia. 5. Report 2020. Микология и фитопатология 54, 404–413. https://doi.org/10.31857/S0026364820060033
10.	Bolshakov, S.Yu., Volobuev, S.V., Potapov, K.O., Shiryaev, A.G., Shiryaeva, O.S., Ezhov, O.N., Rebriev, Yu.A., Palamarchuk, M.A., Khimich, Yu.R., Borovichev, E.A., Zmitrovich, I.V., 2018. New species for regional mycobiotas of Russia. 3. Report 2018. Микология и фитопатология 52, 386–397. https://doi.org/10.1134/S0026364818060028
11.	Bondartseva, M.A., Lositskaya, V.M., Zmitrovich, I.V., 2000. Punctularia strigosozonata (Punctulariaceae) in Europe. Karstenia 40, 9–10. https://doi.org/10.29203/ka.2000.345
12.	Borgen, T., Ohenoja, E., 2013. Collections of Hygrocybe subsect. Squamulosae from N. Finland, N. Norway, Arctic Canada and Arctic Russia (Polar Urals). Karstenia 53, 9–28. https://doi.org/10.29203/ka.2013.454
13.	Bortnikov, F.M., Matveev, A.V., Gmoshinskiy, V.I., Novozhilov, Yu.K., Zemlyanskaya, I.V., Vlasenko, A.V., Schnittler, M., Shchepin, O.N., Fedorova, N.A., 2020. Myxomycetes of Russia: a history of research and a checklist of species. Ka 316–373. https://doi.org/10.29203/ka.2020.502
14.	Bourdot, H., 1932. Hyménomycètes nouveaux ou peu connus. Bulletin de la Société Mycologique de France 48, 204–232.
15.	Brandrud, T.E., Gorbunova, I.A., Ageev, D.V., Dahlberg, A., Dima, B., Morozova, O.V., Svetasheva, T.Yu., 2019. New data on Cortinarius funga (Agaricales, Basidiomycota) from Altaiskiy Nature Reserve and Gorno-Altaysk area (SW Siberia, Russia). Микология и фитопатология 53, 325–341. https://doi.org/10.1134/S0026364819060035
16.	Braun, U., Meľnik, V.A., Tomoshevich, M.A., 2009. The genus Cheiromycella (hyphomycetes): nomenclature, taxonomy and a new species. Mycologia Balcanica 6, 147–150.
17.	Burt, E.A., 1931. Hymenomycetous fungi of Siberia and Eastern Asia – mostly of wood-destroying species. Ann. Missouri Bot. Gard. 18, 469–487.
18.	Corfixen, P., Parmasto, E., 2017. Hymenochaete and Hymenochaetopsis (Basidiomycota) in Europe. Karstenia 58, 49–80. https://doi.org/10.29203/ka.2017.483
19.	Corner, E.J.H., 1970. Supplement to “A monograph of Clavaria and allied genera,” Beihefte zur Nova Hedwigia. J. Cramer, Lehre.
20.	Crous, P., Luangsa-Ard, J., Wingfield, M., Carnegie, A., Hernández-Restrepo, M., Lombard, L., Roux, J., Barreto, R., Baseia, I., Cano-Lira, J., others, 2018. Fungal Planet description sheets: 785–867. Persoonia - Molecular Phylogeny and Evolution of Fungi 41, 238.
21.	Crous, P.W., Carnegie, A.J., Wingfield, M.J., Sharma, R., Mughini, G., Noordeloos, M.E., Santini, A., Shouche, Y.S., Bezerra, J.D.P., Dima, B., Guarnaccia, V., Imrefi, I., Jurjević, Ž., Knapp, D.G., Kovács, G.M., Magistà, D., Perrone, G., Rämä, T., Rebriev, Y.A., Shivas, R.G., Singh, S.M., Souza-Motta, C.M., Thangavel, R., Adhapure, N.N., Alexandrova, A.V., Alfenas, A.C., Alfenas, R.F., Alvarado, P., Alves, A.L., Andrade, D.A., Andrade, J.P., Barbosa, R.N., Barili, A., Barnes, C.W., Baseia, I.G., Bellanger, J.-M., Berlanas, C., Bessette, A.E., Bessette, A.R., Biketova, A.Y., Bomfim, F.S., Brandrud, T.E., Bransgrove, K., Brito, A.C.Q., Cano-Lira, J.F., Cantillo, T., Cavalcanti, A.D., Cheewangkoon, R., Chikowski, R.S., Conforto, C., Cordeiro, T.R.L., Craine, J.D., Cruz, R., Damm, U., de Oliveira, R.J.V., de Souza, J.T., de Souza, H.G., Dearnaley, J.D.W., Dimitrov, R.A., Dovana, F., Erhard, A., Esteve-Raventós, F., Félix, C.R., Ferisin, G., Fernandes, R.A., Ferreira, R.J., Ferro, L.O., Figueiredo, C.N., Frank, J.L., Freire, K.T.L.S., García, D., Gené, J., Gęsiorska, A., Gibertoni, T.B., Gondra, R.A.G., Gouliamova, D.E., Gramaje, D., Guard, F., Gusmão, L.F.P., Haitook, S., Hirooka, Y., Houbraken, J., Hubka, V., Inamdar, A., Iturriaga, T., Iturrieta-González, I., Jadan, M., Jiang, N., Justo, A., Kachalkin, A.V., Kapitonov, V.I., Karadelev, M., Karakehian, J., Kasuya, T., Kautmanová, I., Kruse, J., Kušan, I., Kuznetsova, T.A., Landell, M.F., Larsson, K.-H., Lee, H.B., Lima, D.X., Lira, C.R.S., Machado, A.R., Madrid, H., Magalhães, O.M.C., Majerova, H., Malysheva, E.F., Mapperson, R.R., Marbach, P.A.S., Martín, M.P., Martín-Sanz, A., Matočec, N., McTaggart, A.R., Mello, J.F., Melo, R.F.R., Mešić, A., Michereff, S.J., Miller, A.N., Minoshima, A., Molinero-Ruiz, L., Morozova, O.V., Mosoh, D., Nabe, M., Naik, R., Nara, K., Nascimento, S.S., Neves, R.P., Olariaga, I., Oliveira, R.L., Oliveira, T.G.L., Ono, T., Ordoñez, M.E., de M. Ottoni, A., Paiva, L.M., Pancorbo, F., Pant, B., Pawłowska, J., Peterson, S.W., Raudabaugh, D.B., Rodríguez-Andrade, E., Rubio, E., Rusevska, K., Santiago, A.L.C.M.A., Santos, A.C.S., Santos, C., Sazanova, N.A., Shah, S., Sharma, J., Silva, B.D.B., Siquier, J.L., Sonawane, M.S., Stchigel, A.M., Svetasheva, T., Tamakeaw, N., Telleria, M.T., Tiago, P.V., Tian, C.M., Tkalčec, Z., Tomashevskaya, M.A., Truong, H.H., Vecherskii, M.V., Visagie, C.M., Vizzini, A., Yilmaz, N., Zmitrovich, I.V., Zvyagina, E.A., Boekhout, T., Kehlet, T., Læssøe, T., Groenewald, J.Z., 2019. Fungal Planet description sheets: 868–950. Persoonia 42, 291–473. https://doi.org/10.3767/persoonia.2019.42.11
22.	Crous, P.W., Wingfield, M.J., Chooi, Y.-H., Gilchrist, C.L.M., Lacey, E., Pitt, J.I., Roets, F., Swart, W.J., Cano-Lira, J.F., Valenzuela-Lopez, N., Hubka, V., Shivas, R.G., Stchigel, A.M., Holdom, D.G., Jurjević, Ž., Kachalkin, A.V., Lebel, T., Lock, C., Martín, M.P., Tan, Y.P., Tomashevskaya, M.A., Vitelli, J.S., Baseia, I.G., Bhatt, V.K., Brandrud, T.E., De Souza, J.T., Dima, B., Lacey, H.J., Lombard, L., Johnston, P.R., Morte, A., Papp, V., Rodríguez, A., Rodríguez-Andrade, E., Semwal, K.C., Tegart, L., Abad, Z.G., Akulov, A., Alvarado, P., Alves, A., Andrade, J.P., Arenas, F., Asenjo, C., Ballarà, J., Barrett, M.D., Berná, L.M., Berraf-Tebbal, A., Bianchinotti, M.V., Bransgrove, K., Burgess, T.I., Carmo, F.S., Chávez, R., Čmoková, A., Dearnaley, J.D.W., Santiago, A.L.C.M. de A., Freitas-Neto, J.F., Denman, S., Douglas, B., Dovana, F., Eichmeier, A., Esteve-Raventós, F., Farid, A., Fedosova, A.G., Ferisin, G., Ferreira, R.J., Ferrer, A., Figueiredo, C.N., Figueiredo, Y.F., Reinoso-Fuentealba, C.G., Garrido-Benavent, I., Cañete-Gibas, C.F., Gil-Durán, C., Glushakova, A.M., Gonçalves, M.F.M., González, M., Gorczak, M., Gorton, C., Guard, F.E., Guarnizo, A.L., Guarro, J., Gutiérrez, M., Hamal, P., Hien, L.T., Hocking, A.D., Houbraken, J., Hunter, G.C., Inácio, C.A., Jourdan, M., Kapitonov, V.I., Kelly, L., Khanh, T.N., Kisło, K., Kiss, L., Kiyashko, A., Kolařík, M., Kruse, J., Kubátová, A., Kučera, V., Kučerová, I., Kušan, I., Lee, H.B., Levicán, G., Lewis, A., Liem, N.V., Liimatainen, K., Lim, H.J., Lyons, M.N., Maciá-Vicente, J.G., Magaña-Dueñas, V., Mahiques, R., Malysheva, E.F., Marbach, P.A.S., Marinho, P., Matočec, N., McTaggart, A.R., Mešić, A., Morin, L., Muñoz-Mohedano, J.M., Navarro-Ródenas, A., Nicolli, C.P., Oliveira, R.L., Otsing, E., Ovrebo, C.L., Pankratov, T.A., Paños, A., Paz-Conde, A., Pérez-Sierra, A., Phosri, C., Pintos, Á., Pošta, A., Prencipe, S., Rubio, E., Saitta, A., Sales, L.S., Sanhueza, L., Shuttleworth, L.A., Smith, J., Smith, M.E., Spadaro, D., Spetik, M., Sochor, M., Sochorová, Z., Sousa, J.O., Suwannasai, N., Tedersoo, L., Thanh, H.M., Thao, L.D., Tkalčec, Z., Vaghefi, N., Venzhik, A.S., Verbeken, A., Vizzini, A., Voyron, S., Wainhouse, M., Whalley, A.J.S., Wrzosek, M., Zapata, M., Zeil-Rolfe, I., Groenewald, J.Z., 2020. Fungal Planet description sheets: 1042–1111. Persoonia 44, 301–459. https://doi.org/10.3767/persoonia.2020.44.11
23.	Czernyadjeva, I.V., Afonina, O.M., Ageev, D.V., Baisheva, E.Z., Bulyonkova, T.M., Cherenkova, N.N., Doroshina, G.Ya., Drovnina, S.I., Dugarova, O.D., Dulepova, N.A., Dyachenko, A.P., Filippova, N.V., Ginzburg, E.G., Gogorev, R.M., Himelbrant, D.E., Ignatov, M.S., Kataeva, O.A., Kotkova, V.M., Kuragina, N.S., Kurbatova, L.E., Kushnevskaya, E.V., Kuzmina, E.Yu., Melekhin, A.V., Notov, A.A., Novozhilov, Yu.K., Popov, S.Yu., Popova, N.N., Potemkin, A.D., Stepanchikova, I.S., Stepanova, V.A., Tubanova, D.Ya., Vlasenko, A.V., Vlasenko, V.A., Voronova, O.G., Zhalov, Kh.Kh., 2019. New cryptogamic records. 4. Новости систематики низших растений 53, 431–479. https://doi.org/10.31111/nsnr/2019.53.2.431
24.	Czernyadjeva, I.V., Afonina, O.M., Davydov, E.A., Doroshina, G.Ya., Dugarova, O.D., Etylina, A.S., Filippov, I.V., Freydin, G.L., Galanina, O.V., Himelbrant, D.E., Ignatov, M.S., Ignatova, E.A., Kotkova, V.M., Kukurichkin, G.M., Kuragina, N.S., Kuzmina, E.Yu., Lapshina, E.D., Lavrentiev, M.V., Makuha, Ju.A., Moroz, E.L., Notov, A.A., Novozhilov, Yu.K., Popov, S.Yu., Popova, N.N., Potemkin, A.D., Stepanchikova, I.S., Storozhenko, Yu.V., Tubanova, D.Ya., Vlasenko, V.A., Yakovchenko, L.S., Zyatnina, М.V., 2020a. New cryptogamic records. 5. Новости систематики низших растений 54, 261–286. https://doi.org/10.31111/nsnr/2020.54.1.261
25.	Czernyadjeva, I.V., Ahti, T., Boldina, O.N., Chesnokov, S.V., Davydov, E.A., Doroshina, G.Ya., Fedosov, V.E., Khetagurov, Kh.M., Konoreva, L.A., Kotkova, V.M., Kuzmina, E.Yu., Lavrentiev, M.V., Liksakova, N.S., Nikolayev, I.A., Popova, N.M., Safronova, T.V., Shadrina, S.N., Yakovchenko, L.S., 2020b. New cryptogamic records. 6. Novosti sistematiki nizshikh rastenii 54, 537–557. https://doi.org/10.31111/nsnr/2020.54.2.537
26.	Czernyadjeva, I.V., Davydov, E.A., Efimova, A.A., Gogorev, R.M., Himelbrant, D.E., Kotkova, V.M., Kuzmina, E.Yu., Leostrin, A.V., Moroz, E.L., Neshataeva, V.Yu., Notov, A.A., Novozhilov, Yu.K., Paukov, A.G., Popova, N.N., Potemkin, A.D., Stepanchikova, I.S., Storozhenko, Yu.V., Yakovchenko, L.S., Yurchak, M.I., Volosnova, L.F., Zhurbenko, M.P., Zyatnina, M.V., 2021. New cryptogamic records. 7. Novosti sistematiki nizshikh rastenii 55, 249–277. https://doi.org/10.31111/nsnr/2021.55.1.249
27.	Dai, Y.-C., 1996. Changbai wood-rotting fungi 5. Study on Polyporus mongolicus and P. tubaeformis. Ann. Bot. Fenn. 33, 153–163.
28.	Dai, Y.-C., 1995. Changbai wood-rotting fungi 3. The genus Phellinidium (Basidiomycetes) and a new species, P. aciferum. Ann. Bot. Fenn. 32, 63–73.
29.	Dai, Y.-C., Niemelä, T., 2006. Hymenochaetaceae in China: hydnoid, stereoid and annual poroid genera, plus additions to Phellinus. Acta Bot. Fenn. 179, 1–78.
30.	Dai, Y.-C., Vainio, E.J., Hantula, J., Niemelä, T., Korhonen, K., 2003. Investigations on Heterobasidion annosum s.lat. in central and eastern Asia with the aid of mating tests and DNA fingerprinting. Forest Pathol. 33, 269–286. https://doi.org/10.1046/j.1439-0329.2003.00328.x
31.	Davydov, E.A., 2014. The first checklist of lichens, lichenicolous and allied fungi of Altaisky krai (Siberia, Russia). Mycotaxon 127, 231–231. https://doi.org/10.5248/127.231
32.	Davydov, E.A., 2010. Species pairs in Umbilicariaceae: evolutionary significance and nomenclature problems, in: International Symposium on Systematic Lichenology and Bryology, Hangzhou, China, Oct. 15-21. pp. 69–70.
33.	Davydov, E.A., 2000. Lichens from the family Umbilicariaceae on bark and wood, in: The Fourth IAL Symposium “Progress and Problems in Lichenology at the Turn of the Millenium” / Addendum to the Book of Abstracts. Barselona, p. P0436.
34.	Davydov, E.A., Konoreva, L.A., 2017. New data on lichens from Salair province in Altaisky krai (Siberia, Russia). turczaninowia 20, 185–197. https://doi.org/10.14258/turczaninowia.20.4.17
35.	Davydov, E.A., Konoreva, L.A., Andreev, M.P., Zhdanov, I.S., Dobrysh, A.A., 2012. Additions to the lichen biota of the Altai Mountains (Siberia). IV. Turczaninowia 15, 23–36.
36.	Davydov, Evgeny Alexandrovich, Printzen, C., 2012. Additions to the lichen biota of Altai Mountains (Siberia). III. Turczaninowia 15, 85–91.
37.	Davydov, Evgeny A., Printzen, C., 2012. Rare and noteworthy boreal lichens from the Altai Mountains (South Siberia, Russia). The Bryologist 115, 61–73. https://doi.org/10.1639/0007-2745.115.1.61
38.	Davydov, E.A., Yakovchenko, L.S., 2017. Rhizocarpon smaragdulum, a new monosporic yellow-thalline species and some additional species of the genus Rhizocarpon from the Altai Mounaints (Siberia). The Lichenologist 49, 457–466. https://doi.org/10.1017/S0024282917000469
39.	Davydov, E.A., Yakovchenko, L.S., Hollinger, J., Bungartz, F., Parrinello, C., Printzen, C., 2021. The new genus Pulvinora (Lecanoraceae) for species of the ‘Lecanora pringlei’ group, including the new species Pulvinora stereothallina. The Bryologist 124. https://doi.org/10.1639/0007-2745-124.2.242
40.	Davydov, Е.А., 2007. Approaches to a classification of the family Umblicariaceae (Lichesed Ascomycota) byanatomical and morphological characters. Turczaninowia 10, 51–57.
41.	Feige, G.B., Lumbsch, H.T., 1994. Umbilicariaceae exiccatae distributed by the University of Essen. Esses.
42.	Floudas, D., Hibbett, D.S., 2015. Revisiting the taxonomy of Phanerochaete (Polyporales, Basidiomycota) using a four gene dataset and extensive ITS sampling. Fungal Biology 119, 679–719. https://doi.org/10.1016/j.funbio.2015.04.003
43.	Georgi, J.G., 1800. Lichen, in: Geographisch-Physikalisch Und Naturhistorische Beschreibung Des Russischen Reichs Zur Uebersicht Bisheriger Kenntnisse von Denselben. pp. 1403–1420.
44.	Ghobad-Nejhad, M., Kotiranta, H., 2007. Re-evaluation of Radulomyces rickii and notes on Radulomyces and Phlebiella (Basidiomycota). Mycotaxon 102, 101–111.
45.	Gorbunova, I.A., 2020. A new for Russia species of Lepiota (Agaricaceae, Basidiomycota) from the Republic of Altai. Новости систематики низших растений 54, 67–72. https://doi.org/10.31111/nsnr/2020.54.1.67
46.	Gorbunova, I.A., 2014. Biota of agaricoid and gasteriod basidiomycetes of dryad tundras of the Altai-Sayan mountain area (Southern Siberia). Contemporary Problems of Ecology 7, 39–44.
47.	Gorbunova, I.A., 2013. Rare species of larger fungi in the south of Western and Central Siberia, in: Third International Congress on Fungal Conservation (Gökova Bay, Muğla, Turkey, 11-15 November 2013). Programme & Abstracts. International Society for Fungal Conservation, p. 38.
48.	Gorbunova, I.A., Kryukov, V.Yu., Zibzeev, E.G., 2011. First records of the entomopathogenic fungus Ophiocordyceps gracilis (Ascomycota, Hypocreales) from Siberia. Евразиатский энтомол. журнал 10, 17–18.
49.	Gorbunova, I.A., Perova, N.V., Teplyakova, T.V., 2005. Medicinal mushrooms of Southwest Siberia. International Journal of Medicinal mushrooms 7, 403–404.
50.	Harmaja, H., 1969. The genus Clitocybe (Agaricales) in Fennoscandia. Karstenia 10, 5–168. https://doi.org/10.29203/ka.1969.62
51.	Hausknecht, A., Kalamees, K., Knudsen, H., Mukhin, V., 2009. The genera Conocybe and Pholiotina (Agaricomycotina, Bolbitiaceae) in temperate Asia. Folia Cryptog. Estonica 45, 23–47.
52.	Heklau, H., Dörfelt, H., 2007. Der Beginn der mykologischen Erforschung Sibiriens im 18. Jahrhundert. Z. Mykol. 73, 3–36.
53.	Hughes, K.W., Petersen, R.H., Mata, J.L., Psurtseva, N.V., Kovalenko, A.E., Morozova, O.V., Lickey, E.B., Blanco, J.C., Lewis, D.P., Nagasawa, E., Halling, R.E., Takehashi, S., Aime, M.C., Bau, T., Henkel, T., 2007. Megacollybia (Agaricales). Rep. Tottori Mycol. Inst. 45, 1–57.
54.	Justo, A., Malysheva, E., Bulyonkova, T., Vellinga, E.C., Cobian, G., Nguyen, N., Minnis, A.M., Hibbett, D.S., 2014. Molecular phylogeny and phylogeography of Holarctic species of Pluteus section Pluteus (Agaricales: Pluteaceae), with description of twelve new species. Phytotaxa 180, 1–85. https://doi.org/10.11646/phytotaxa.180.1.1
55.	Kalamees, K., 2008. Some agarics in the subalpine and alpine belts of the Altaj (Russia) and Tyan’-Shan’ (Kyrgyzstan) mountains. Sommerfeltia 31, 133–138. https://doi.org/10.2478/v10208-011-0007-3
56.	Kalamees, K., 2004. Palearctic Lyophyllaceae (Tricholomatales) in Northern and Eastern Europe and Asia. The genera: Lyophyllum s. str., Hypsizygus, Gerhardtia, Galocybe s. str., Tricholomella, Rugosomyces, Asterophora, Scripta Mycologica. Estonian Agricultural University - Institute of Zoology and Botany, Tartu.
57.	Karatygin, I.V., Golubeva, O.G., Novozhilov, Yu.K., 1996. Selected bibliography on fungi of the Russian Arctic, in: Lichenological and Mycological Research in the Russian Artic: Review and Bibliography, Artic Centre Reports. Artic Centre, Rovaniemi, pp. 41–48.
58.	Kavina, C., Pilát, A., 1936. Atlas des Champignons de l’Europe. Tome III. Polyporaceae I. Praha.
59.	Kavina, C., Pilát, A., 1935. Atlas des Champignons de l’Europe. Tome II. Pleurotus Fries. Praha.
60.	Killermann, S., 1943. Die höheren Pilze Sibiriens. Annales Mycologici 41, 223–298.
61.	Kinnunen, J., Niemelä, T., 2005. North European species of Ceriporiopsis (Basidiomycota) and their Asian relatives. Karstenia 45, 81–90. https://doi.org/10.29203/ka.2005.407
62.	Kirichenko, N., Tomoshevich, M.A., 2010. Insect pests and patogens on Viburnum species in the Central Siberian botanical garden, in: Ecology and Diversity of Forest Ecosystems in Asiatic Part of Russia 2010: Book of Abstracts from International Conference (25.3-27.3.2010, Kostelec, Czech Republic). Kostelec, Czech Republic, p. 14.
63.	Kõljalg, U., 1996. Tomentella (Basidiomycota) and related genera in temperate Eurasia. Syn. Fungorum 9, 1–213.
64.	Konoreva, L.A., Chesnokov, S.V., Davydov, E.A., 2016. Stictis and Schizoxylon (Stictidaceae, Ostropales) in Russia. Herzogia 29, 706–711. https://doi.org/10.13158/heia.29.2.2016.706
65.	Korhonen, K., Fedorov, N.I., Porta, N.L., Kovbasa, N.P., 1997. Abies sibirica in the Ural region is attacked by the S type of Heterobasidion annosum. Eur. J. Forest Pathol. 27, 273–281. https://doi.org/10.1111/j.1439-0329.1997.tb01081.x
66.	Korhonen, M., Hyvönen, J., Ahti, T., 1993. Suillus grevillei and S. clintonianus (Gomphidiaceae), two boletoid fungi associated with Larix. Karstenia 33, 1–9. https://doi.org/10.29203/ka.1993.296
67.	Kotiranta, H., 1998. Parmastomyces mollissimus in North Europe. Folia Cryptog. Estonica 33, 41–47.
68.	Kotiranta, H., Saarenoksa, R., 2005. Ceratobasidium and Oliveonia (Basidiomycota, Aphyllophorales) in Finland. Ann. Bot. Fenn. 42, 237–245.
69.	Kotiranta, H., Ushakova, N., Mukhin, V.A., 2007. Polypore (Aphyllophorales, Basidiomycetes) studies in Russia. 2. Central Ural. Ann. Bot. Fenn. 44, 103–127.
70.	Kotlaba, F., Pouzar, Z., 1979. An interesting Asian polypore Pachykytospora subtrametea. Česká Mykol. 33, 129–133.
71.	Kotlov, Y.V., 1994. Lichens from two bird colonies in the West Siberian Arctic. Graphis Scripta 6, 57–59.
72.	Koutzenogii, K.P., Gorbunova, I.A., Chankina, O.V., Savchenco, T.I., Kovalskaya, G.A., 2003. Study of microelement composition mushrooms of the Mountain Altai, in: 4th International Symposium on Trace Elements in Human: New Perspectives / Proceedings Book Part II, 9-10 October 2003 - ATHENS Greece. Athens, Greece, pp. 1001–1012.
73.	Kovalenko, A.E., 1999. The arctic-subarctic and alpine-subalpine component in the Hygrophoraceae of Russia. Kew Bull. 54, 695–704. https://doi.org/10.2307/4110865
74.	Kukina, T.P., Gorbunova, I.A., Bayandina, I.I., 2007. Polyprenols in some Tricholoma family mushrooms (Tricholomataceae), in: II Международная Научная Конференция «Химия, Технология и Медицинские Аспекты Природных Соединений» (10-13 Октября 2007 г., Казахский Национальный Университет Имени Аль-Фараби, Алматы, Казахстан). Алматы, p. 256.
75.	Kukina, T.P., Gorbunova, I.A., Bayandina, I.I., 2005. Mushrooms as a Source of Polyprenols. International Journal of medicinal mushrooms 7, 425–426.
76.	Lange, M., 1998. Arctic gasteromycetes Ill. Additional notes on Bovista and Calvatia from South Greenland and from Tyumen Region, Siberia, in: Mukhin, V.A., Knudsen, H. (Eds.), Arctic and Alpine Mycology 5: Proceedings of the Fifth International Symposium on Arcto-Alpine Mycology (Labytnangi, Russia, August 15–27, 1996). Yekaterinburg Publishers, Yekaterinburg, pp. 82–85.
77.	Lunke, T., 1994. Der Altai – Eindrücke einer Expedition nach Südsibirien, in: Aktuelle Lichenologische Mitteilungen Der Bryologisch-Lichenologischen Arbeitsgemeinschaft Für Mitteleuropa. pp. 4–8.
78.	Lyapina, E.E., Golovatskaya, E.A., Ippolitov, I.I., 2009. Mercury concentration in natural objects of West Siberia. Contemporary Problems of Ecology 2, 1–5.
79.	Malysheva, E., Moreno, G., Villarreal, M., Malysheva, V., Svetasheva, T., 2019. The secotioid genus Galeropsis (Agaricomycetes, Basidiomycota): a real taxonomic unit or ecological phenomenon? Mycol Progress 18, 805–831. https://doi.org/10.1007/s11557-019-01490-6
80.	Malysheva, E.F., Kiyashko, A.A., 2011. Contribution to the study of Agrocybe pediades complex (Agaricales) in Russia based on nrITS sequences. Mycol. Balcan. 8, 115–124. https://doi.org/10.5281/zenodo.2550667
81.	Malysheva, E.F., Malysheva, V.F., Svetasheva, T.Yu., 2015. Molecular phylogeny and taxonomic revision of the genus Bolbitius (Bolbitiaceae, Agaricales) in Russia. Mycol Progress 14, 64. https://doi.org/10.1007/s11557-015-1087-2
82.	Malysheva, E.F., Morozova, O.V., Contu, M., 2011. New combinations in Clitocybula: a study of cystidiate Pseudoomphalina species (Basidiomycota, Agaricomycetes). Sydowia 63, 85–104.
83.	Malysheva, V., Spirin, V., 2017. Taxonomy and phylogeny of the Auriculariales (Agaricomycetes, Basidiomycota) with stereoid basidiocarps. Fungal Biology 121, 689–715. https://doi.org/10.1016/j.funbio.2017.05.001
84.	Malysheva, V., Spirin, V., Miettinen, O., Kout, J., Savchenko, A., Larsson, K.-H., 2019. On Craterocolla and Ditangium (Sebacinales, Basidiomycota). Mycol Progress 18, 753–762. https://doi.org/10.1007/s11557-019-01485-3
85.	Malysheva, V.F., 2010. Rare and interesting species of heterobasidiomycetes from Russia. Fungi non delineati 53, 1–90.
86.	Malysheva, V.F., Malysheva, E.F., Bulakh, E.M., 2015. The genus Tremella (Tremellales, Basidiomycota) in Russia with description of two new species and proposal of one nomenclatural combination. Phytotaxa 238, 40–70. https://doi.org/10.11646/phytotaxa.238.1.2
87.	Miettinen, O., Larsson, K.-H., Spirin, V., 2019. Hydnoporia, an older name for Pseudochaete and Hymenochaetopsis, and typification of the genus Hymenochaete (Hymenochaetales, Basidiomycota). Fungal Syst. Evol. 4, 77–96. https://doi.org/10.3114/fuse.2019.04.07
88.	Miettinen, O., Niemelä, T., Spirin, W.A., 2006. Northern Antrodiella species: the identity of A. semisupina, and type studies of related taxa. Mycotaxon 96, 211–239.
89.	Morozova, O.V., Noordeloos, M.E., Vila, J., 2014. Entoloma subgenus Leptonia in boreal-temperate Eurasia: towards a phylogenetic species concept. Persoonia 32, 141–169. https://doi.org/10.3767/003158514X681774
90.	Moser, M., 2002. Addition and correction to: Some aspects of Cortinarius associated with Alnus. Journal des J.E.C. 4, 47.
91.	Moser, M., Peintner, U., 2002. The species complex Cortinarius scaurus – C. herpeticus based on morphological and molecular data. Micol. Veg. Medit. 17, 3–17.
92.	Mukhin, V.A., Kotiranta, H., Knudsen, H., Ushakova, N.V., Votintseva, A.A., Corfixen, P., Chlebicki, A., 2005. Distribution, frequency and biology of Laricifomes officinalis in the Asian part of Russia. Микология и фитопатология 39, 34–42.
93.	Niemelä, T., Dai, Y.-C., 1997. Polypore Skeletocutis lenis and its sib S. vulgaris. Ann. Bot. Fenn. 34, 133–140.
94.	Novozhilov, Yu.K., Shnitler, M., Vlasenko, A.V., Fefelov, K.A., 2010. Myxomycete diversity of the Altay Mts. (southwestern Siberia, Russia). Mycotaxon 111, 91–94. https://doi.org/10.5248/111.91
95.	Novozhilov, Yu.K., Shnitler, M., Vlasenko, A.V., Fefelov, K.A., 2009. Myxomycete diversity of the Chuyskya depression (southern Altay Mts., Russia). Микология и фитопатология 43, 522–534.
96.	Palice, Z., Printzen, C., Spribille, T., Svensson, M., Tonsberg, T., Urbanavichene, I., Yakovchenko, I., Ekman, S., 2013. Taxonomy of the genus Myrionora, with a second species from South America. Lichenologist 45, 159–167.
97.	Parmasto, E., 2001. Hymenochaete cruenta and H. sphaericola, two sibling species of Hymenochaetales (Hymenomycetes, Basidiomycota). Czech Mycol. 52, 307–315.
98.	Parmasto, E., 1969. Paullicorticium curiosum Parm. et Žukov sp. nov. and the phylogenetical development of the basidium of the corticiaceous fungi. Ceská Mykol. 23, 73–78.
99.	Parmasto, E., 1968. Conspectus systematis corticiacearum. Institutum zoologicum et botanicum Academiae scientiarum R.P.S.S. Estonicae, Tartu.
100.	Parmasto, E., 1965. Corticiaceae U.R.S.S. I. Descriptiones taxorum novarum. Combinationes novae. Eesti NSV Tead. Akad. Toimet., Biol. 14, 220–233.
101.	Parmasto, E., Parmasto, I., 1999. Bondarcevomyces, a new genus of polypores (Hymenomycetes, Basidiomycota). Mycotaxon 70, 219–225.
102.	Parmasto, E., Parmasto, I., 1979. The xanthochroic reaction in the Aphyllophorales. Mycotaxon 8, 201–232.
103.	Paukov, A.G., Davydov, E.A., 2020. Aspicilia stalagmitica (Megasporaceae)-A new lichen species with isidia-like thalline outgrowths.
104.	Paukov, A.G., Davydov, E.A., Nordin, A., Roux, C., Şenkardeşler, A., Sohrabi, M., Vondrák, J., Frolov, I.V., Teptina, A.Yu., Shiryaeva, A.S., 2019. Three new species, new combinations and a key to known species of Lobothallia (Megasporaceae). The Lichenologist 51, 301–322. https://doi.org/10.1017/S0024282919000264
105.	Pegler, D.N., 1983. The genus Lentinus. A world monograph, Kew Bulletin Additional Series. Her Majesty’s Stationery Office, London.
106.	Peintner, U., 1998. Lepiota cortinarius var. dryadicola, an arctic-alpine taxon?, in: Mukhin, V.A., Knudsen, H. (Eds.), Arctic and Alpine Mycology 5: Proceedings of the Fifth International Symposium on Arcto-Alpine Mycology (Labytnangi, Russia, August 15–27, 1996). Presented at the Arctic and Alpine Mycology 5, Yekaterinburg Publishers, Yekaterinburg, pp. 128–135.
107.	Peintner, U., Kuhnert-Finkernagel, R., Wille, V., Biasioli, F., Shiryaev, A., Perini, C., 2019. How to resolve cryptic species of polypores: an example in Fomes. IMA Fungus 10, 17. https://doi.org/10.1186/s43008-019-0016-4
108.	Pilát, A., 1937. Additamenta ad floram Sibiriae, Asiae centralis orientalisque mycologicam. Pars quarta. Bull. Soc. Mycol. France 52, 305–336.
109.	Pilát, A., 1936. Additamenta ad floram Sibiriae Asiaeque orientalis mycologicam. Pars tertia. Bull. Soc. Mycol. France 51, 351–426.
110.	Pilát, A., 1935. Poria Pearsonii Pilát sp.n. Trans. Brit. Mycol. Soc. 19, 195–198. https://doi.org/10.1016/S0007-1536(35)80010-7
111.	Pilát, A., 1934. Additamenta ad floram Sibiriae Asiaeque orientalis mycologicam. Pars secunda. Bull. Soc. Mycol. France 49, 256–339.
112.	Pilát, A., 1932. Additamenta ad floram Sibiriae Asiaeque orientalis mycologicam. Pars. Prima: Polyporaceae. Bulletin de la Société Mycologique de France 48, 1–52.
113.	Pilát, A., 1930. Monographie der europäischen Stereaceen. Hedwigia 70, 10–132.
114.	Pleshanov, A.S., Kazanovsky, S.G., Makryi, T.V., Penzina, T.A., Petrov, A.N., Pleshanova, G.I., 2008. Elm (Ulmus japonica) forest as the only nemoral ecosystem within the Baikal region, in: Ecology and Diversity of Forest Ecosystems in the Asiatic Part of Russia (Kostelec Nad Černými Lesy, Česka Republika, 14-18.2.2008). Kostelec nad Černými lesy, pp. 108–113.
115.	Psurtseva, N.V., Kiyashko, A.A., Gachkova, E.Y., Belova, N.V., 2007. Basidiomycetes culture collection LE (BIN). Catalogue of strains. KMK Scientific Press, Moscow; St. Petersburg.
116.	Psurtseva, N.V., Teplyakova, T.V., Kosogova, T.A., Mazurkova, N.A., Vlasenko, V.A., 2011. Antiviral activity of polyporoid mushrooms from Altay Mountains, in: The 6th International Medicinal Mushroom Conference. Sept 25–29, 2011 Zagreb, Croatia. Zagreb, pp. 35–36.
117.	Raitviir, A., Wells, K., 1966. Two new species of Exidiopsis. Eesti NSV Tead. Akad. Toimet., Biol. 15, 206–210.
118.	Rebriev, Y.A., Ge, Z.-W., Voronina, E.Y., Fomina, E.S., Nazarenko, A.V., 2020. An annotated key to the Bovista (Lycoperdaceae, Basidiomycota) species in Russia. Phytotaxa 464, 1–28. https://doi.org/10.11646/phytotaxa.464.1.1
119.	Rebriev, Yu.A., Gorbunova, I.A., Dvadnenko, K.V., 2017. New Bovista species from the Altai-Sayan Region of Russia. Микология и фитопатология 51, 74–77.
120.	Roberts, P., 1998. Thanatephorus ochraceus: a saprotrophic and orchid endomycorrhizal species. Sydowia 50, 252–256.
121.	Ronikier, A., Ronikier, M., 2010. Biogeographical patterns of arctic-alpine fungi: distribution analysis of Marasmius epidryas , a typical circumpolar species of cold environments. N. Amer. Fungi 5, 23–50. https://doi.org/10.2509/naf2010.005.0053
122.	Safatov, A.A., Andreeva, I.S., Buryak, G.A., Loktev, V.B., Okhlopkova, O.V., Olkin, S.E., Reznikova, I.K., Shvalov, A.N., Solovyanova, N.A., Teplyakova, T.V., Ternovoi, V.A., Vorobieva, I.G., Arshinov, M.Y., Belan, B.D., Ivlev, G.A., Panchenko, M.V., Simonenkov, D.V., Tolmachev, G.N., Fofonov, A.V., Kozlov, A.S., Kabilov, M.R., Pysnyi, D.V., Penenko, V.V., Tsvetova, E.A., 2020. 20 years of studying the biogenic components of atmospheric aerosol in the south of Western Siberia using an aircraft-based laboratory. Presented at the Abstracts European Aerosol Conference EAC 2020, Aachen, Germany.
123.	Sedelnikova, N.V., 2014. Lichen biota of Khakassia. Contemp. Probl. Ecol. 7, 574–578. https://doi.org/10.1134/S1995425514050114
124.	Sedel’nikova, N.V., Sedel’nikov, V.P., 2009. The role of lichens in high-mountain phytocenoses of Siberia. Contemp. Probl. Ecol. 2, 586–592. https://doi.org/10.1134/S1995425509060162
125.	Shiryaev, A., 2008. Diversity and distribution of thelephoroid fungi (Basidiomycota, Thelephorales) in the Sverdlovsk region, Russia. Folia Cryptog. Estonica 44, 131–141.
126.	Shiryaev, A.G., 2020. Climate continentality increases the beta diversity of macrofungal communities. Bot. Pacifica 9, 73–81. https://doi.org/10.17581/bp.2020.09216
127.	Shiryaev, A.G., 2007. Clavarioid fungi of the Urals. II. The nemoral zone. Karstenia 47, 5–16. https://doi.org/10.29203/ka.2007.417
128.	Shiryaev, A.G., 2004. Clavarioid fungi of Urals. I. Boreal forest zone. Микология и фитопатология 38, 59–72.
129.	Shiryaev, A.G., Arefyev, S., Tomoshevich, M.A., Gorbunova, I.A., Shiryaeva, O.S., 2017. Invasive fungi in the forests of the continental regions of Northern Eurasia: concepts and facts, in: Ужеродные Виды в Голарктики: Тезисы Докладов V Международного Cимпозиума (Борок-5). Филигрань, Ярославль, pp. 156–157.
130.	Shiryaev, A.G., Kotiranta, H., 2015. Aphyllophoroid fungi (Basidiomycota) of the middle part of Yenisei river basin, East Siberia, Russia. Karstenia 55, 43–60. https://doi.org/10.29203/ka.2015.468
131.	Shiryaeva, O.S., 2018. New records of agaricoid fungi from Sverdlovsk Region, Russia. Botanica 24, 150–161. https://doi.org/10.2478/botlit-2018-0015
132.	Shiryaeva, O.S., Palamarchuk, M.A., 2019. New data on agaricoid fungi (Basidiomycota) of the Urals. Новости систематики низших растений 53, 89–106. https://doi.org/10.31111/nsnr/2019.53.1.89
133.	Singer, R., 1990. Clitocybe obsoleta. Z. Mykol. 56, 5–7.
134.	Singer, R., 1962. Diagnoses Fungorum novorum Agaricalium II. Sydowia 15, 45–83.
135.	Singer, R., 1950. New and interesting species of Basidiomycetes III. Sydowia 4, 130–157.
136.	Singer, R., 1948. New and interesting species of Basidiomycetes. II. Pap. Michigan Acad. Sci. 32, 103–150.
137.	Singer, R., 1945. Cortinariaceae novae et minus cognitae. Бот. матер. Отд. споров. раст. БИН АН 5, 92–100.
138.	Singer, R., 1943. Das System der Agaricales. III. Ann. Mycol. 41, 1–189.
139.	Singer, R., 1942. Das System der Agaricales. II. Ann. Mycol. 40, 1–132.
140.	Singer, R., 1941. De nonnullis Basidiomycetibus. II. Бот. матер. Отд. споров. раст. БИН АН 5, 84–86.
141.	Singer, R., 1939. Notes sur quelques Basidiomycètes. Ve Série. Rev. Mycol. 4, 64–72.
142.	Singer, R., 1938a. Contribution à l’étude des Russules. 3. Quelques Russules américaines et asiatiques. Bull. Soc. Mycol. France 54, 132–177.
143.	Singer, R., 1938b. Notes sur quelques Basidiomycètes. IVe Série. Rev. Mycol. 3, 187–199.
144.	Singer, R., 1938c. Sur les genres Ixocomus, Boletinus, Phylloporus, Gyrodon et Gomphidius. Rev. Mycol. 3, 35–53.
145.	Singer, R., 1938d. Sur les genres Ixocomus, Boletinus, Phylloporus, Gyrodon et Gomphidius (Suite). Rev. Mycol. 3, 157–177.
146.	Singer, R., Smith, A.H., 1946. The taxonomic position of Pholiota mutabilis and related species. Mycologia 38, 500–523. https://doi.org/10.2307/3754991
147.	Singer, R., Smith, A.H., 1943. A monograph on the genus Leucopaxillus Boursier. Pap. Michigan Acad. Sci. 28, 85–132.
148.	Smith, A.H., Singer, R., 1964. A monograph on the genus Galerina Earle. Hafner Publishing Company, New York, London.
149.	Smith, A.H., Singer, R., 1945. A monograph of the genus Cystoderma. Pap. Michigan Acad. Sci. 30, 71–124.
150.	Søchting, U., 1994. Caloplaca ahtii Søchting spec. nova and other Caloplaca species with greenish-bluish soredia from the northen hemisphere. Acta Botanica Fennica 150, 173–178.
151.	Søchting, U., Tønsberg, T., 1997. Caloplaca xanthostigmoidea (Räs.) Zahlbr., a common lichen in cool regions of the Northen Hemisphere. Acta Univ. Ups. Symb. Bot. Ups. 32, 247–253.
152.	Soldatenkova, A., Baranova, Y., Alexandrova, A., Matveev, A., Gmoshinskiy, V., Vlasenko, A., 2020. New data on Myxomycetes of North-Eastern Russia. BIO Web Conf. 24, 00084. https://doi.org/10.1051/bioconf/20202400084
153.	Sommier, S., 1893. Risultati botanici di un viaggio all’Ob inferiore. Nuovo Giornale botan. ital 25, 41–110.
154.	Spirin, V., Malysheva, V., Larsson, K.-H., 2018. On some forgotten species of Exidia and Myxarium (Auriculariales, Basidiomycota). Nordic J. Bot. 36, njb-01601. https://doi.org/10.1111/njb.01601
155.	Spirin, V., Miettinen, O., Pennanen, J., Kotiranta, H., Niemelä, T., 2013a. Antrodia hyalina, a new polypore from Russia, and A. leucaena, new to Europe. Mycol Progress 12, 53–61. https://doi.org/10.1007/s11557-012-0815-0
156.	Spirin, V., Runnel, K., Vlasák, J., Miettinen, O., Põldmaa, K., 2015. Species diversity in the Antrodia crassa group (Polyporales, Basidiomycota). Fungal Biology 119, 1291–1310. https://doi.org/10.1016/j.funbio.2015.09.008
157.	Spirin, V., Vlasák, J., Niemelä, T., Miettinen, O., 2013b. What is Antrodia sensu stricto? Mycologia 105, 1555–1576. https://doi.org/10.3852/13-039
158.	Spirin, V., Vlasák, J., Rivoire, B., Kotiranta, H., Miettinen, O., 2016. Hidden diversity in the Antrodia malicola group (Polyporales, Basidiomycota). Mycol Progress 15, 51. https://doi.org/10.1007/s11557-016-1193-9
159.	Spirin, V., Volobuev, S., Okun, M., Miettinen, O., Larsson, K.-H., 2017. What is the type species of Phanerochaete (Polyporales, Basidiomycota)? Mycol Progress 16, 171–183. https://doi.org/10.1007/s11557-016-1267-8
160.	Spirin, W.A., 2005. Notes on some rare polypores, found in Russia 2. Junghuhnia vitellina sp. nova, plus genera Cinereomyces and Skeletocutis. Karstenia 45, 103–113. https://doi.org/10.29203/ka.2005.409
161.	Spirin, W.A., Zmitrovich, I.V., Malysheva, V.F., 2005. Notes on Perenniporiaceae, Folia Cryptogamica Petropolitana. St. Petersburg.
162.	Stebaeva, S.K., Sedel’nikova, N.V., Andrievsky, V.S., Volonikhina, I.I., 2001. Microarthropod communities under lichens on the Eastern Tannu-Ola Ridge (Tuva). Entomological Review 80, 170–182.
163.	Storozhenko, Y.V., Davydov, E.A., Yakovchenko, L.S., 2020. The first data on the lichens of the Mongun-Taiga cluster of the Ubsunur Hollow Biosphere Reserve: epigeic macrolichens. bpssm 19, 174–178. https://doi.org/10.14258/pbssm.2020035
164.	Teplyakova, T.V., Psurtseva, N.V., Kosogova, T.A., Mazurkova, N.A., Khanin, V.A., Vlasenko, V.A., 2012. Antiviral Activity of Polyporoid Mushrooms (Higher Basidiomycetes) from Altai Mountains (Russia). International Journal of Medicinal Mushrooms 14, 37–45. https://doi.org/10.1615/IntJMedMushr.v14.i1.40
165.	Teplyakova, T.V., Vorobyeva, I.G., Vechkanov, V.A., Andreeva, I.S., Safatov, A.S., Buryak, G.A., Simonenkov, D.V., Belan, B.D., 2015. Complexes of microscopic fungi in atmospheric aerosols of Southwestern Siberia at the altitudes of 500—7000 m in 2014, in: Abstracts European Aerosol Conference 2015. Milano, Italy.
166.	Thorn, G., Kotiranta, H., Niemelä, T., 1990. Polyporus pseudobetulinus comb. nov.: new records in Europe and North America. Mycologia 82, 582–594. https://doi.org/10.1080/00275514.1990.12025933
167.	Tomoshevich, M., Kirichenko, N., Holmes, K., Kenis, M., 2013. Foliar fungal pathogens of European woody plants in Siberia: an early warning of potential threats? Forest Pathol. 43, 345–359. https://doi.org/10.1111/efp.12036
168.	Tomoshevich, M.A., 2019. Interrelations between Alien and Native Foliar Fungal Pathogens and Woody Plants in Siberia. Contemporary Problems of Ecology 12, 642–657. https://doi.org/10.1134/S1995425519060143
169.	Tomoshevich, M.A., 2007. Biological characters of Uncinula adunca (Wallr.:Fr.) Lev. parasitizing  in introduced plants of the genus Salix L. Journal of Fungal Research 5, 233–236.
170.	Tomoshevich, M.A., Banaev, E.V., 2013. Concerning regularities in the structure of pathogenic micromycetes on leaves of woody plants in urban ecosystems of Siberia. Contemporary Problems of Ecology 6, 396–401.
171.	Tomoshevich, M.A., Banaev, E.V., 2011. Pathogenic mycobiota on plants of the genus Alnus Mill., in: XVIII Symposium of the Baltic Mycologists and Lichenologists. Nordic Lichen Society Meeting. Lithuania, Dubingiai, September 19–23, 2011. Lithuania, Dubingiai, p. 23.
172.	Tomoshevich, M.A., Vorobyova, I.G., 2001. Powdery mildew of woody introducents of the family Legaminosae in the dendrarium of the Central Siberian Botanic Garden, in: 9 Th International Conference of Horticulture. Lednice, pp. 616–618.
173.	Tomšovský, M., 2012. Delimitation of an almost forgotten species Spongipellis litschaueri (Polyporales, Basidiomycota) and its taxonomic position within the genus. Mycol Progress 11, 415–424. https://doi.org/10.1007/s11557-011-0756-z
174.	Tomšovský, M., 2008. Molecular phylogeny and taxonomic position of Trametes cervina and description of a new genus Trametopsis. Czech Mycol. 60, 1–11. https://doi.org/10.33585/cmy.60101
175.	Toropova, E.Y., Vorob’ova, I.G., Kirichenko, A.A., Trunov, R.I., 2021. Parasitic activity of plant pathogens at the underground organs of spring wheat in the West Siberia. J. Phys.: Conf. Ser. 1942, 012079. https://doi.org/10.1088/1742-6596/1942/1/012079
176.	Trass, H., 2000. The lichen genus Heterodermia (Lecanorales, Physciaceae) in Russia and adjacent territories. Folia Cryptogamica Estonica 37, 93–108.
177.	Vaishlya, O.B., Kudashova, N.N., Gashkov, S.I., Karbysheva, K.S., Bakhtinskaya, I.A., 2017. First list of macromycetes forming ectomycorrhizas in cedar and pine forests of Tomsk region of West Siberia. Int. J. Environm. Stud. 74, 752–770. https://doi.org/10.1080/00207233.2017.1294422
178.	Van de Putte, K., Nuytinck, J., De Crop, E., Verbeken, A., 2016. Lactifluus volemus in Europe: Three species in one – Revealed by a multilocus genealogical approach, Bayesian species delimitation and morphology. Fungal Biology 120, 1–25. https://doi.org/10.1016/j.funbio.2015.08.015
179.	Viner, I., Spirin, V., Zíbarová, L., Larsson, K.-H., 2018. Additions to the taxonomy of Lagarobasidium and Xylodon (Hymenochaetales, Basidiomycota). MycoKeys 41, 65–90. https://doi.org/10.3897/mycokeys.41.28987
180.	Vlasenko, A., Budsuren, D., Ochirbat, E., Samiya, J., 2020. The first record of a rare species of myxomycetes Perichaena heterospinispora in Asia. BIO Web Conf. 24, 00094. https://doi.org/10.1051/bioconf/20202400094
181.	Vlasenko, A., Filippova, N., Vlasenko, V., 2021. A new epiphytic species, Symphytocarpus macrosporus (Myxomycetes) from Western Siberia, Russia. Ka 393–400. https://doi.org/10.29203/ka.2020.505
182.	Vlasenko, A., Novozhilov, Y.K., Schnittler, M., Vlasenko, V., Tomoshevich, M., 2018. Pattern of substrate preferences of free living protists (Myxomycetes) on decaying wood. Contemporary Problems of Ecology 11, 494–502. https://doi.org/10.1134/S1995425518050104
183.	Vlasenko, A., Vlasenko, V., 2020. First Asian record of Comatricha anomala, a rare epiphytic corticolous myxomycete. ka 58, 10–15. https://doi.org/10.29203/ka.2020.485
184.	Vlasenko, A.V., Dulepova, N.A., 2015. First finding of Kelleromyxa fimicola in the Republic of Buryatia (Eastern Siberia). Current Research in Environmental & Applied Mycology 5, 149–152. https://doi.org/10.5943/cream/5/2/9
185.	Vlasenko, Anastasia V., Filippova, N.V., Vlasenko, V.A., 2019. Echinostelium microsporum (Echinosteliaceae , Myxomycetes), a new epiphytic corticolous species from Russia. Phytotaxa 416, 67–72. https://doi.org/10.11646/phytotaxa.416.1.8
186.	Vlasenko, A.V., Filippova, N.V., Vlasenko, V.A., 2018. Echinostelium novozhilovii ( Echinosteliaceae , Myxomycetes ), a new species from Northern Asia. Phytotaxa 367, 91–96. http://dx.doi.org/10.11646/phytotaxa.367.1.11
187.	Vlasenko, A.V., Novozhilov, Y.K., Prikhodko, I.S., Botyakov, V.N., Vlasenko, V.A., 2020. A new species of Stemonitis pseudoflavogenita from Russia, and the first record of Stemonitis capillitionodosa in Eurasia. Phytotaxa 447, 137–145. https://doi.org/10.11646/phytotaxa.447.2.6
188.	Vlasenko, A. V., Vlasenko, V.A., Naumenko, Yu.V., Tomoshevich, M.A., 2019. First records of rare epiphytic species Physarum lakhanpalii and Ph. lenticulare for Russia. Turczaninowia 22, 72–79. https://doi.org/10.14258/turczaninowia.22.3.2
189.	Vlasenko, A.V., Vlasenko, V.A., Novozhilov, Yu.K., Asbaganov, S.V., Dejidmaa, T., 2020. Methods and problems of species identification in the study of ecology and patterns of distribution of spore organisms. SEJ 13, 346–359. https://doi.org/10.15372/SEJ20200403
190.	Vlasenko, V., Asbaganov, S., Vlasenko, A., 2019. Various methods for isolating DNA from fruiting bodies on the example of Pleurotus pulmonarius (higher basidiomycetes) of the Novosibirsk Region for barcoding of edible and medicinal mushrooms. BIO Web Conf. 16, 00038. https://doi.org/10.1051/bioconf/20191600038
191.	Vlasenko, V., Dejidmaa, T., 2020. Morphological feature of Picipes (Polyporus) rhizophilus. BIO Web Conf. 24, 00093. https://doi.org/10.1051/bioconf/20202400093
192.	Vlasenko, V., Turmunkh, D., Ochirbat, E., Budsuren, D., Nyamsuren, K., Samiya, J., Ganbaatar, B., Vlasenko, A., 2019. Medicinal potential of extracts from the chanterelle mushroom, Cantharellus cibarius (Review) and prospects for studying its strains from differs plant communities of ultracontinental regions of the Asia. BIO Web Conf. 16, 00039. https://doi.org/10.1051/bioconf/20191600039
193.	Vlasenko, V., Vlasenko, A., 2018. Antiviral activity of fungi of the Novosibirsk Region: Pleurotus ostreatus and P. pulmonarius (Review). BIO Web Conf. 11, 00044. https://doi.org/10.1051/bioconf/20181100044
194.	Vlasenko, V.A., 2009. Substrate specialization of wood-decay aphyllophoroid fungi in the pine forests of the right riverside of the Ob headwaters. Contemporary Problems of Ecology 2, 620–624. https://doi.org/10.1134/S1995425509060204
195.	Vlasenko, V.A., Ilyicheva, T.N., Teplyakova, T.V., Svyatchenko, S.V., Asbaganov, S.V., Zmitrovich, I.V., Vlasenko, A.V., 2020a. Antiviral activity of total polysaccharide fraction of water and ethanol extracts of Pleurotus pulmonarius against the influenza A virus. CREAM 10, 224–235. https://doi.org/10.5943/cream/10/1/22
196.	Vlasenko, V.A., Rebriev, Yu.A., Asbaganov, S.V., Dejidmaa, T., Vlasenko, A.V., 2020b. Morphological characteristics and molecular phylogeny of Disciseda hyalothrix (Gasteromycetes) from Altai Mountains, a new record to Northern Asia. Curr. Res. Environm. Appl. Mycol. 10, 34–41. https://doi.org/10.5943/cream/10/1/4
197.	Vlasenko, V.A., Vlasenko, A.V., 2015. Diversity, distribution and ecology of the genus Polyporus south of Western Siberia (North Asia). Curr. Res. Environm. Appl. Mycol. 5, 82–91. https://doi.org/10.5943/cream/5/2/2
198.	Vlasenko, V.A., Vlasenko, A.V., 2013. New Record of Woldmaria filicina (Cyphellaceae, Basidiomycota) in Russia. Mycosphere 4, 848–854. https://doi.org/10.5943/mycosphere/4/4/18
199.	Vlasenko, V.A., Vlasenko, A.V., Zmitrovich, I.V., others, 2017. First record of Neolentinus lepideus f. ceratoides (Gloeophyllales, Basidiomycota) in Novosibirsk Region. Current Research in Environmental & Applied Mycology 7, 187–192. https://doi.org/10.5943/cream/7/3/5
200.	Vlasenko, V.A., Zmitrovich, I.V., Vlasenko, A.V., 2019. Unusual monstrose form of Neolentinus cyathiformis (Gloeophyllaceae, Basidiomycota) from the Novosibirsk Region (Russia). Botanica Pacifica. A journal of plant science and conservation 8, 81–84. https://doi.org/10.17581/bp.2019.08102
201.	Volobuev, S., Okun, M., Ordynets, A., Spirin, V., 2015. The Phanerochaete sordida group (Polyporales, Basidiomycota) in temperate Eurasia, with a note on Phanerochaete pallida. Mycol Progress 14, 80. https://doi.org/10.1007/s11557-015-1097-0
202.	Volobuev, S.V., Bolshakov, S.Yu., Shiryaev, A.G., Sazanova, N.A., Rebriev, Yu.A., Ezhov, O.N., Vlasenko, V.A., Vlasenko, A.V., Kalinina, L.B., Stavishenko, I.V., Zmitrovich, I.V., 2019. New species for regional mycobiotas of Russia. 4. Report 2019. Микология и фитопатология 53, 261–271. https://doi.org/10.1134/S0026364819050076
203.	Vondrák, J., Frolov, I., Davydov, E.A., Urbanavichene, I., Chesnokov, S., Zhdanov, I., Muchnik, E., Konoreva, L., Himelbrant, D., Tchabanenko, S., 2016. The extensive geographical range of several species of Teloschistaceae: Evidence from Russia. The Lichenologist 48, 171–189. https://doi.org/10.1017/S0024282916000116
204.	Vondrák, J., Frolov, I., Davydov, E.A., Yakovchenko, L., Malíček, J., Svoboda, S., Kubásek, J., 2019. The lichen family Teloschistaceae in the Altai-Sayan region (Central Asia). Phytotaxa 396, 1. https://doi.org/10.11646/phytotaxa.396.1.1
205.	Vorob’eva, I.G., Chulkina, V.A., Gorbunov, A.B., Tomoshevich, M.A., 2011. Ecological niches of pathogenic micromycetes of berry plants of subfamily Vaccinioideae. Contemporary Problems of Ecology 4, 254–259.
206.	Vorob’eva, I.G., Toropova, E.Yu., 2019. On the issue of ecological niches of plant pathogens in Western Siberia. Contemporary Problems of Ecology 12, 667–674.
207.	Wainio, E., 1997–1998. Monographia Cladoniarum universalis, Acta Societalis pro Fauna et Fl. Fennica.
208.	Wainio, E., 1894. Monographia Cladoniarum universalis, Acta Societalis pro Fauna et Fl. Fennica.
209.	Wainio, E., 1887. Monographia Cladoniarum universalis, Acta Societalis pro Fauna et Fl. Fennica.
210.	Weber, W.A., 1979. Lichenes Exsiccati distributed by University of Colorado. Boulder.
211.	Wei, J.C., Jiang, Y.M., 1993. The Asian Umbilicariaceae (Ascomycota), Mycrosyst. Monograph. IAP, Beijin.
212.	Weinmann, J.A., 1836. Hymeno- et Gastero-Mycetes hucusque in imperio Rossico observatos. Petropoli.
213.	Wells, K., Raitviir, A., 1987. New and noteworthy taxa of the Exidiaceae of the U.S.S.R. Trans. Brit. Mycol. Soc. 89, 341–346. https://doi.org/10.1016/S0007-1536(87)80116-X
214.	Wells, K., Raitviir, A., 1980. The species of Eichleriella (Tremellaceae) of the U.S.S.R. Mycologia 72, 564–577. https://doi.org/10.1080/00275514.1980.12021219
215.	Wells, K., Raitviir, A., 1977. The Species of Exidiopsis (Tremellaceae) of the U.S.S.R. Mycologia 69, 987–1007. https://doi.org/10.1080/00275514.1977.12020151
216.	Wells, K., Raitviir, A., 1975. The species of Bourdotia and Basidiodendron (Tremellaceae) of the U.S.S.R. Mycologia 67, 904–922. https://doi.org/10.1080/00275514.1975.12019824
217.	Wu, G., Wu, K., Qi, L.-L., Morozova, O.V., Alexandrova, A.V., Gorbunova, I.A., Li, Y., Liu, J.-W., Yang, Z.L., 2020. Psiloboletinus is an independent genus sister to Suillus. Mycologia 112, 185–196. https://doi.org/10.1080/00275514.2019.1681885
218.	Yakovchenko, L.S., Davydov, E.A., 2018. Sporastatia crassulata, a new species from the Altai Mountains with a key to Sporastatia and remarks on some additional species. The Lichenologist 50, 439–450. https://doi.org/10.1017/S0024282918000282
219.	Yakovchenko, L.S., Davydov, E.A., Ohmura, Y., Printzen, C., 2019. The phylogenetic position of species of Lecanora s. lat. containing calycin and usnic acid, with the description of Lecanora solaris Yakovchenko & Davydov sp. nov. The Lichenologist 51, 147–156. https://doi.org/10.1017/S0024282919000045
220.	Yakovchenko, L.S., Vondrák, J., Ohmura, Y., Korchikov, E.S., Vondrákova, O.S., Davydov, E.A., 2017. Candelariella blastidiata sp. nov. (Ascomycota, Candelariaceae) from Eurasia and North America, and a key for grey thalli Candelariella. The Lichenologist 49, 117–126. https://doi.org/10.1017/S0024282917000020
221.	Yurchenko, E.O., 2010. The genus Peniophora (Basidiomycota) of Eastern Europe. Morphology, taxonomy, ecology, distribution. Belorusskaya nauka, Minsk.
222.	Zhukoff, E.A., 1995. Aphyllophorales (Basidiomycetes) from Central Siberia. Mycotaxon 53, 437–445.
223.	Zhurbenko, M.P., Davydov, E.A., 2000. Lichenicolous fungi and some lichens from the Russian Altai, southern Siberia. Folia Cryptog. Estonica 37, 109–118.
224.	Zhurbenko, M.P., Pino-Bodas, R., 2017. A revision of lichenicolous fungi growing on Cladonia, mainly from the Northern Hemisphere, with a worldwide key to the known species. Opusc. Philolichenum 16, 188–266.
225.	Zmitrovich, Ivan V., Arefyev, S.P., Bondartseva, M.A., Belova, N.V., Khimich, Y.R., Isaeva, L.G., Kapitonov, V.I., Vlasenko, V.A., Volobuev, S.V., Ezhov, O.N., Wasser, S.P., 2019. Profiles of Little-Known Medicinal Polypores: Haploporus odorus (Agaricomycetes). Int J Med Mushrooms 21, 783–791. https://doi.org/10.1615/IntJMedMushrooms.v21.i8.40
226.	Zmitrovich, I.V., Bondartseva, M.A., Vasilyev, N.P., 2016. The Meruliaceae of Russia. I. Bjerkandera. Turczaninowia 19, 5–18. https://doi.org/10.14258/turczaninowia.19.1.1
227.	Zmitrovich, I.V., Ezhov, O.N., Ershov, R.V., 2010. On Salix-associated Polyporus pseudobetulinus and P. choseniae in Russia. Karstenia 50, 53–58. https://doi.org/10.29203/ka.2010.441
228.	Zmitrovich, I. V., Vlasenko, V.A., Stavishenko, I.V., Vlasenko, A.V., 2019. A stipe reduction series in Lentinus substrictus (= Polyporus ciliatus) (Polyporaceae, Agaricomycetes). Микология и фитопатология 53, 319–322. https://doi.org/10.1134/S0026364819050088
229.	Zmitrovich, I. v., Bondartseva, M.A., Perevedentseva, L.G., Myasnikov, A.G., Kovalenko, A.E., 2018. The Meruliaceae of Russia. II. Panus. Turczaninowia 21, 29–44. https://doi.org/10.14258/turczaninowia.21.3.4
230.	Zvyagina, E.A., Alexandrova, A.V., Bulyonkova, T.M., 2015. Omphalina discorosea: taxonomical position of the species. Микология и фитопатология 49, 19–25.
231.	Zyatnina, M.V., Yakovchenko, L.S., Davydov, E.A., 2020. Materials to the lichen biota of the Sailugemsky National Park. bpssm 19, 124–128. https://doi.org/10.14258/pbssm.2020025
232.	Агафонова, Н.Н., 2009. Анализ многолетней динамики урожайности и заготовок грибов в условиях Томской области: семейство Boletaceae, in: Изучение Грибов в Биогеоценозах: Сборник Материалов V Mеждународной Конференции (г. Пермь, 7-13 Сентября 2009 г.). Пермь, pp. 10–13.
233.	Агафонова, Н.Н., Крючкова, О.Е., Кутафьева, Н.П., Гашков, С.И., 2007a. Макромицеты Томской области (Западная Сибирь). 2. Афиллофоровые грибы. Новости систематики низших растений 41, 92–101. https://doi.org/10.31111/nsnr/2007.41.92
234.	Агафонова, Н.Н., Кутафьева, Н.П., Гашков, С.И., 2009a. Новые виды макромицетов Томской области. Порядок Agaricales, in: Макромицеты бореальной зоны. Материалы Всероссийской научно-практической конференции (Красноярск, 11–13 марта 2009 г.). Красноярск, pp. 11–19.
235.	Агафонова, Н.Н., Кутафьева, Н.П., Гашков, С.И., 2009b. Новые для Томской области виды макромицетов. Хвойные бореальной зоны 26, 146–150.
236.	Агафонова, Н.Н., Кутафьева, Н.П., Гашков, С.И., 2007b. Макромицеты Томской области (Западная Сибирь). 1. Новости систематики низших растений 41, 77–91. https://doi.org/10.31111/nsnr/2007.41.77
237.	Агафонова, Н.Н., Ребриев, Ю.А., Гашков, С.И., 2011. Гастероидные базидиомицеты Томской области. Микология и фитопатология 45, 221–227.
238.	Адам, А.М. (Ed.), 2013. Красная книга Томской области, Изд. 2-е, перераб. и доп. ed. Печатная мануфактура, Томск.
239.	Азбукина, З.М., 1993. Очерк микологических и фитопатологических исследований в Сибири и на Дальнем Востоке. Вестник ДВО РАН 76–83.
240.	Александровская, Л.Н., Лобанова, А.С., 1968. К флоре базидиальных грибов лесостепи Южного Зауралья, in: Вопросы Биологии Растений. ЕГПИ, Челябинск, pp. 87–100.
241.	Андреев, М.П., Ахти, Т., Войцехович, А.А., Гагарина, Л.В., Гимельбрант, Д.Е., Давыдов, Е.А., Конорева, Л.А., Кузнецова, Е.С., Макрый, Т.В., Надеина, О.В., 2014. Флора лишайников России: Биология, экология, разнообразие, распространение и методы изучения лишайников. Тов-во научных изданий КМК, М.
242.	Анькова, Т.В., 1975. Грибы сем. Peronosporaceae Новосибирской области, in: Водоросли и Грибы Сибири и Дальнего Востока. Наука, Новосбирск, pp. 126–139.
243.	Арефьев, С.П., 2006. Древесные грибы заказников юга лесостепной зоны Тюменской области. Вестник экологии, лесоведения и ландшафтоведения 6, 35–45.
244.	Арефьев, С.П., 2005. Дереворазрушающие грибы заказников подтаежной зоны Тюменской области. Вестник экологии, лесоведения и ландшафтоведения 5, 28–40.
245.	Арефьев, С.П., 2003. Исследования флоры и сообществ дереворазрушающих грибов Тарманского лесоболотного комплекса. Вестник экологии, лесоведения и ландшафтоведения 4, 77–88.
246.	Арефьев, С.П., 1997. Консортивная структура сообщества ксилотрофных грибов г. Тюмени. Микология и фитопатология 31, 1–8.
247.	Арефьев, С.П., Казанцева, М.Н., 2016. Изменение структуры сообществ ксилотрофных афиллофороидных грибов в системе комплексного экологического мониторинга г. Тюмени. Микология и фитопатология 50, 5–13.
248.	Ашмарина, Л.Ф., Агаркова, З.В., 2017. Распространенность болезней зернобобовых культур в Западной Сибири, in: Актуальные Проблемы Сельского Хозяйства Горных Территорий: Матер. Presented at the VI Международная научно-практическая конференция, Горно-Алтайский государственный университет, Горно-Алтайск, pp. 3–7.
249.	Ашмарина, Л.Ф., Ермохина, А.И., Галактионова, Т.А., 2018. Структура комплекса микромицетов семян кормовых культур в условиях лесостепи Западной Сибири. Вестник НГАУ (Новосибирский государственный аграрный университет) 44–52. https://doi.org/10.31677/2072-6724-2018-48-3-44-52
250.	Ашмарина, Л.Ф., Карданова, И.Ф., Волкова, Л.Г., 1980. Динамика численности грибов рода Fusarium Link. в выщелоченном черноземе Новосибирской области. Научно-технический бюллетень 7, 35–41.
251.	Банаев, Е.В., Томошевич, М.А., 2012. О структуре патогенного комплекса микромицетов древесных растений г. Новосибирска, in: Интродукция Растений, Сохранение Биоразнообразия и Зеленое Строительство в Аридных Регионах: Материалы Международной Научно – Практической Конференции, Посвященной  40-Летию Создания Мангышлакского Экспериментального Ботанического Сада. Актау, pp. 40–44.
252.	Барсуков, Е.В., 2001. Лихенофлора Приобского ленточного бора (Новосибирская область). Сибирский экологический журнал 8, 507–512.
253.	Барсукова, Т.Н., 1999. Дополнения к флоре ксилотрофных базидиомицетов Алтайского государственного заповедника. Микология и фитопатология 33, 319–321.
254.	Барсукова, Т.Н., 1998. Ксилотрофные базидиомицеты Алтайского государственного заповедника. Микология и фитопатология 32, 11–17.
255.	Барсукова, Т.Н., 1997a. Ксилотрофные грибы и миксомицеты Алтайского заповедника по сборам 1995 г., in: Многолетняя динамика природных процессов и биологическое разнообразие заповедных экосистем Центрального Черноземья и Алтая. Труды Центральночерноземного государственного заповедника. Выпуск 15. М., pp. 203–208.
256.	Барсукова, Т.Н., 1997b. Многолетняя динамика природных процессов и биологическое разнообразие заповедных экосистем Центрального Черноземья и Алтая, in: Тр. Центральночерноземн. Гос. Заповедн. pp. 203–208.
257.	Барышева, Н.Б., Хлебова, Л.П., Зиборов, А.И., 2019. Особенности формирования микоценоза семян твердой пшеницы в условиях Приобской лесостепи Алтайского края, in: От Биопродуктов к Биоэкономике. pp. 16–21.
258.	Белова, Л.Б., Боос, М.С., 1980. Биологические особенности фузариоза гладиолусов. Научно-технический бюллетень, Агротехника и защита цветочных культур от вредителей и болезней 26, 34–40.
259.	Беребердина, Г.И., 1983. Видовой состав и фитотоксичность возбудителей корневых гнилей люцерны в Западной Сибири. Научно-технический бюллетень, Вопросы растениеводства, селекции и генетики сельскохозяйственных культур 22, 48–49.
260.	Биланенко, Е.Н., Георгиева, М.Л., 2005. Микромицеты солончаков Южной Сибири (Кулундинская степь). Микология и фитопатология 39, 6–12.
261.	Болотская, Ю.А., 2003. К флоре макромицетов Тигирекского заповедника, in: Материалы II Междунар. Молодеж. Ботан. Конф. «Изучение Растительного Мира Казахстана и Его Охрана», Посвящ. Памяти М. С. Байтенова. Алматы, pp. 23–24.
262.	Большаков, В.Н., Некрасов, И.Н., Стариков, В.П., Науменко, Н.И. (Eds.), 2012. Красная книга Курганской области, Изд. 2-е. ed. Изд-во Курганского гос. ун-та, Курган.
263.	Бондарцев, А.С., 1953. Трутовые грибы Европейской части СССР и Кавказа. Изд-во АН СССР, М.; Л.
264.	Бондарцева, М.А., 1998. Определитель грибов России. Порядок афиллофоровые; Вып. 2. Семейства альбатрелловые, апорпиевые, болетопсиевые, бондарцевиевые, ганодермовые, кортициевые (виды с порообразным гименофором), лахнокладиевые (виды с трубчатым гименофором), полипоровые (роды с трубчатым гименофором), пориевые, ригидопоровые, феоловые, фистулиновые. Наука, СПб.
265.	Бондарцева, М.А., 1973. К флоре трутовых грибов Сибири. 1. Трутовики Алтая. Новости систематики низших растений 10, 127–133.
266.	Бондарцева, М.А., Пармасто, Э.Х., 1986. Определитель грибов СССР: Порядок афиллофоровые; Вып. 1. Семейства гименохетовые, лахнокладиевые, кониофоровые, щелелистниковые. Наука, Л.
267.	Бондарцева, М.А., Свищ, Л.Г., 1986. Phellinus hippophaëicola Jahn (Hymenochaetaceae) в Советском Союзе. Новости систематики низших растений 23, 111–113.
268.	Булах, Е.М., 1989. Виды рода Russula, новые для СССР или для Советского Дальнего Востока. Микология и фитопатология 23, 309–318.
269.	Булах, Е.М., Вассер, С.П., Назарова, М.М., Нездойминого, Э.Л., 1990. Низшие растения, грибы и мохообразные советского Дальнего Востока России. Грибы. Том 1. Базидиомицеты: Сыроежковые, Агариковые, Паутинниковые, Паксилловые, Мокруховые, Шишкогрибовые. Наука, Л.
270.	Быков, Н., Давыдов, Е., Тишкин, А., Хрусталева, И., 2007. Фитоиндикационные исследования археологических памятников Алтая. Сохранение и изучение культурного наследия Алтайского края 195–198.
271.	Быструшкин, А.Г., 2016. Агарикоидные базидиомицеты Озернинского бора (Прорывинский государственный природный комплексный заказник, Курганская обл.). Вестник Курганского государственного университета. Серия: Естественные науки 9–11.
272.	Вайшля, О.Б., Агафонова, Н.Н., Комлева, Е.В., 2013. Исследования разнообразия Homobasidiomycetidae в южной тайге Западной Сибири с помощью молекулярно-генетических методов, in: Молекулярно-Генетические Подходы в Таксономии и Экологии: Тезисы Докладов Научной Конференции (г. Ростов-На-Дону, 25–29 Марта 2013 г.). Изд-во ЮНЦ РАН, Ростов-на-Дону, p. 22.
273.	Вайшля, О.Б., Ведерникова, А.А., 2009. Культивирование in vitro, идентификация и биохимический состав некоторых видов Homobasidiomycetidae, образующих эктомикоризу с хвойными. Хвойные бореальной зоны. Теоретический и научно-практический журнал. 26, 58–61.
274.	Васильевский, Н.Н., Каракулин, Б.П., 1950. Паразитные несовершенные грибы. II. Меланкониальные. Изд-во АН СССР, М.-Л.
275.	Васильевский, Н.Н., Каракулин, Б.П., 1937. Паразитные несовершенные грибы. I. Гифомицеты. Изд-во АН СССР, М.-Л.
276.	Васильков, Б.П., 1971. Кедровниковые маслята в СССР. Микология и фитопатология 5, 184–186.
277.	Васильков, Б.П., 1956a. Березовик — Krombholzia scabra (Fr.) Karst. — в СССР, in: Савич, В.П. (Ed.), Труды Ботанического института им. В. Л. Комарова АН СССР. Серия II. Споровые растения. Выпуск 10. Изд-во АН СССР, М., Л., pp. 367–384.
278.	Васильков, Б.П., 1956b. О восточно-сибирском и восточно-американском грибе Pholiota luteofolia (Peck) Sacc. Бот. матер. Отд. споров. раст. БИН АН 11, 131–140.
279.	Васильков, Б.П., 1955. Очерк географического распространения шляпочных грибов в СССР. Изд-во СО АН СССР, М., Л.
280.	Васильков, Б.П., 1954. О некоторых интересных и новых видах гастеромицетов в СССР, in: Савич, В.П. (Ed.), Труды Ботанического института им. В. Л. Комарова АН СССР. Серия II. Споровые растения. Выпуск 9. Изд-во АН СССР, М., Л., pp. 447–464.
281.	Васильков, Б.П., 1953. Изучение шляпочных грибов в СССР. Историко-библиографический очерк. Изд-во АН СССР, М., Л.
282.	Вассер, С.П., 1980. Флора грибов Украины. Агариковые грибы. Наукова думка, Киев.
283.	Власенко, А.В., 2020. Эпифитные миксомицеты на коре Salix и Populus на юго-востоке Западной Сибири. Самарский научный вестник 9, 34–38. https://doi.org/10.17816/snv202094104
284.	Власенко, А.В., 2017. Субстратная специализация и распространение миксомицетов рода Didymium в сосновых лесах юго-востока Западно-Сибирской равнины. Вестник Оренбургского государственного педагогического университета. Электронный научный журнал 24, 1–9.
285.	Власенко, А.В., 2015. Cribraria lepida в Западной Сибири, in: Биоразнообразие и Экология Грибов и Грибоподобных Организмов Северной Евразии. Материалы Всероссийской Конференции с Международным Участием. Издательство Уральского университета, Екатеринбург, pp. 40–42.
286.	Власенко, А.В., 2014. Миксомицеты, in: Растительное Многообразие Центрального Сибирского Ботанического Сада (Колл. Авторов). Академическое издательство «Гео», Новосибирск, pp. 255–284.
287.	Власенко, А.В., 2013a. Видовое разнообразие и таксономическая структура миксомицетов зональных и интразональных биотопов равнинной территории юга Западной Сибири. Растительный мир Азиатской России 12.
288.	Власенко, А.В., 2013b. Миксомицеты, in: Динамика Экосистем Новосибирского Академгородка. Издательство СО РАН, Новосибирск, pp. 177–183.
289.	Власенко, А.В., 2011a. Миксомицеты Верхнеобского борового массива, in: Экология Свободноживущих Простейших Наземных и Водных Экосистем. IV Международный Симпозиум. Кассандра, Тольятти, p. 19.
290.	Власенко, А.В., 2011b. Миксомицеты Тигирекского заповедника (аннотированный список видов). Труды Тигирекского заповедника 54–56.
291.	Власенко, А.В., 2010a. Миксомицеты (Myxomycetes) сосновых лесов правобережной части Верхнего Приобья. Санкт-Петербург.
292.	Власенко, А.В., 2010b. Миксомицеты (Myxomycetes) сосновых лесов правобережной части Верхнего Приобья (дисс. … канд. биол. наук). Санкт-Петербург.
293.	Власенко, А.В., 2009a. Влияние кислотности субстрата на видовой состав миксомицетов порядка Physarales сосновых лесов правобережья Верхнего Приобья, in: Проблемы Ботаники Южной Сибири и Монголии. Материалы 8-й Международной Научно-Практической Конференции. Артика, Барнаул, pp. 388–390.
294.	Власенко, А.В., 2009b. Миксомицеты Новосибирского Академгородка и его окрестностей, выявленные методом «влажной камеры», in: Проблема и Стратегия Сохранения Биоразнообразия Растительного Мира Северной Азии. Материалы Всероссийской Конференции. Офсет, Новосибирск, pp. 42–44.
295.	Власенко, А.В., 2008a. История изучения миксомицетов на территории Западной Сибири, in: Современная Микология в России. Тезисы Докладов 2-Го Съезда Микологов России. Национальная академия микологии, pp. 56–57.
296.	Власенко, А.В., 2008b. Ксилобионтные миксомицеты лесных сообществ юга Западной Сибири, in: Теоретические и Прикладные Аспекты Рационального Использования и Воспроизводства Недревесной Продукции Леса. Материалы Международной Научно-Практической Конференции. Институт леса НАН Беларуси, Гомель, pp. 135–139.
297.	Власенко, А.В., 2008c. Некоторые морфологические особенности рода Arcyria Wigg, in: Проблемы Ботаники Южной Сибири и Монголии. Материалы VII Международной Научно-Практической Конференции. Барнаул, pp. 32–35.
298.	Власенко, А.В., 2008d. Предварительные данные о миксомицетах Алтайского края, in: Биоразнообразие, Проблемы Экологии Горного Алтая и Сопредельных Регионов: Настоящее, Прошлое, Будущее. Материалы Международной Конференции. РИО ГАГУ, Горно-Алтайск, pp. 205–208.
299.	Власенко, А.В., Власенко, В.А., 2017. Экологические особенности и видовое разнообразие эпифитных миксомицетов (myxomycetes) на сосне обыкновенной (Pinus sylvestris L.) в лесостепной и степной зонах юго-востока Западной Сибири. Самарский научный вестник 6, 23–27.
300.	Власенко, А.В., Власенко, В.А., 2015. Биоразнообразие грибообразных протистов и афиллофороидных грибов в памятниках природы регионального значения Новосибирской области «Бердские скалы» и «Каменистая степь у села Новососедово». Труды Тигирекского заповедника 199–200.
301.	Власенко, А.В., Власенко, В.А., 2014. Первая находка Physarum schroeteri (Physaraceae, Myxomycetes) в Азиатской России. Вестник Новосибирского государственного университета. Серия: биология, клиническая медицина 12, 37–39.
302.	Власенко, А.В., Власенко, В.А., 2012. Основные древесные породы как фактор дифференциации субстратных комплексов миксомицетов в сосновых лесах Верхнего Приобья, in: Экология Южной Сибири и Сопредельных Территорий. Вып. 16. Т. 1. Абакан: Идательство ФГБОУ ВПО Хакасский Государственный Университет Им. Н.Ф. Катанова. p. 10.
303.	Власенко, А.В., Власенко, В.А., Новожилов, Ю.К., Асбаганов, С.А., Дэжидмаа, Т., 2020. Методы и проблемы видовой идентификации при изучении экологии и закономерностей распространения споровых организмов. Сибирский экологический журнал 4, 433–449. https://doi.org/10.15372/SEJ20200403
304.	Власенко, А.В., Новожилов, Ю.К., 2012. Субстратные комплексы миксомицетов сосновых лесов правобережной части Верхнего Приобья. Микология и фитопатология 46, 122–130.
305.	Власенко, А.В., Новожилов, Ю.К., 2011a. Миксомицеты сосновых лесов правобережной части Верхнего Приобья. Микология и фитопатология 45, 465–477.
306.	Власенко, А.В., Новожилов, Ю.К., 2011b. Таксономическая структура биоты миксомицетов сосновых лесов правобережной части Верхнего Приобья. Микология и фитопатология 45, 478–488.
307.	Власенко, А.В., Новожилов, Ю.К., 2011c. Фенологические особенности миксомицетов сосновых лесов правобережной части Верхнего Приобья. Растительный мир Азиатской России 3–8.
308.	Власенко, А.В., Новожилов, Ю.К., 2010a. Миксомицеты Тигирекского заповедника, in: Горные Экосистемы Южной Сибири: Изучение, Охрана и Рациональное Природопользование. Вторая Межрегиональная Научно-Практическая Конференция, Посвященная 10-Летию Организации Тигирекского Заповедника, Труды Заповедника «Тигирекский». pp. 10–12.
309.	Власенко, А.В., Новожилов, Ю.К., 2010b. Редкие и новые для России виды миксомицетов (Myxomycetes) из сосновых лесов правобережья Верхнего Приобья. Микология и фитопатология 44, 99–108.
310.	Власенко, А.В., Новожилов, Ю.К., Власенко, В.А., 2013a. Миксомицеты степных сообществ равнинной территории Алтайского края. Вестник Новосибирского государственного университета. Серия: биология, клиническая медицина 11, 5–12.
311.	Власенко, А.В., Новожилов, Ю.К., Власенко, В.А., Королюк, А.Ю., Дулепова, Н.А., 2017. Новые данные об облигатных копробионтных миксомицетах (Myxomycetes) Сибири. Известия Иркутского государственного университета. Серия: Биология. Экология 21, 50–60.
312.	Власенко, А.В., Новожилов, Ю.К., Власенко, В.А., Щепин, О.Н., Морозова, Ю.А., Никитина, А.М., 2013b. Видовое разнообразие и субстратная приуроченность миксомицетов (Myxomycetes) ленточных боров Алтайского края. Вестник Новосибирского государственного университета. Серия: биология, клиническая медицина 11, 99–104.
313.	Власенко, А.В., Новожилов, Ю.К., Шнитлер, М., Власенко, В.А., Томошевич, М.А., 2018. Закономерности топической приуроченности свободноживущих протистов (Myxomycetes), обитающих на мертвой древесине. Сибирский экологический журнал 25, 572–583. https://doi.org/10.15372/SEJ20180506
314.	Власенко, А.В., Новожилов, Ю.К., Щепин, О.Н., Власенко, В.А., 2016a. Влияние физико-химических параметров среды микроместообитаний на морфогенез плодовых тел миксомицетов, in: Сохранение Разнообразия Растительного Мира в Ботанических Садах: Традиции и Современность, Перспективы. Материалы Международной Конференции, Посвященной 70-Летию Центрального Сибирского Ботанического Сада. ЦСБС СО РАН, Новосибирск, pp. 62–63.
315.	Власенко, А.В., Новожилов, Ю.К., Щепин, О.Н., Власенко, В.А., 2016b. Гидрохория как один из способов расселения миксомицетов в пойменных биотопах юга Западной Сибири. Микология и фитопатология 50, 14–23.
316.	Власенко, В.А., 2020. Субстратная специализация и распространение грибов рода Trametes на юго-востоке Западной Сибири. Самарский научный вестник 9, 39–42. https://doi.org/10.17816/snv202094105
317.	Власенко, В.А., 2014. Афиллофороидные грибы, in: Растительное Многообразие Центрального Сибирского Ботанического Сада. Академическое издательство «Гео», Новосибирск, pp. 208–255.
318.	Власенко, В.А., 2013a. Афиллофороидные грибы, in: Динамика Экосистем Новосибирского Академгородка. Издательство СО РАН, Новосибирск, pp. 168–176.
319.	Власенко, В.А., 2013b. Афиллофороидные грибы сосновых лесов правобережья Верхнего Приобья. Академическое издательство «Гео», Новосибирск.
320.	Власенко, В.А., 2013c. Экологические особенности трутовых грибов в лесостепной зоне Западной Сибири. Сибирский экологический журнал 20, 507–513. https://doi.org/10.1134/S199542551304013
321.	Власенко, В.А., 2011. Род Polyporus (Polyporaceae, Basidiomycota) в лесостепной зоне Западной Сибири. Растительный мир Азиатской Росcии 8, 9–14.
322.	Власенко, В.А., 2010a. Афиллофороидные дереворазрушающие грибы сосновых лесов правобережья верхнего Приобья: Дисс. … канд. биол. наук. Новосибирск.
323.	Власенко, В.А., 2010b. Афиллофороидные дереворазрушающие грибы сосновых лесов правобережья верхнего Приобья. Автореф. дис. … канд. биол. наук. Новосибирск.
324.	Власенко, В.А., 2010c. Биотрофные виды афиллофороидных грибов Новосибирского Академгородка. Признаки распада древесины. Вестник Алтайского государственного аграрного университета 70, 33–35.
325.	Власенко, В.А., 2010d. Новинки рода Polyporus (Polyporaceae, Basidiomycota) для микобиоты Алтая. Растительный мир Азиатской России 29–32.
326.	Власенко, В.А., 2010e. Новые виды рода Полипорус (Polyporus P. Michel. ex Adans., Polyporaceae) приречных лесов Горного Алтая, in: Иммунопатология, Аллергология, Инфектология. Биологическое Разнообразие Грибов России. Коллекции и Базы Данных. М., pp. 45–46.
327.	Власенко, В.А., 2010f. Трутовые грибы (Polyporaceae s. l.) сосновых лесов лесостепной зоны правобережья Оби. Микология и фитопатология 44, 3–9.
328.	Власенко, В.А., 2009a. Комплексный подход к использованию афиллофоровых грибов в качестве биоиндикаторов для оценки состояния лесных экосистем, in: Проблемы Лесной Фитопатологии и Микологии. Сборник Материалов VII Международной Конференции. ПГПУ, Пермь, pp. 40–43.
329.	Власенко, В.А., 2009b. Особенности субстратной специализации дереворазрушающих афиллофороидных грибов в сосновых лесах правобережья Верхнего Приобья. Сибирский экологический журнал 16, 953–959.
330.	Власенко, В.А., 2009c. Редкие и новые виды трутовых грибов лесостепных сосновых лесов правобережья реки Оби, in: Алтай: Экология и Природопользование. Труды VIII Российско-Монгольской Научной Конференции Молодых Ученых и Студентов. БПГУ им. В.М. Шукшина, Бийск, pp. 59–64.
331.	Власенко, В.А., 2009d. Таксономический состав и структура биоты трутовых грибов сосновых лесов правобережья Верхнего Приобья. Растительный мир Азиатской России 3, 13–18.
332.	Власенко, В.А., 2008a. Видовое разнообразие рода Polyporus P. Micheli ex Adans. s. str. в Алтайском крае, in: Проблемы Ботаники Южной Сибири и Монголии. Материалы VII Международной Научно-Практической Конференции. Барнаул, pp. 36–38.
333.	Власенко, В.А., 2008b. Дереворазрушающие афиллофороидные грибы лесостепной и лесной зон Алтайского края, in: Биоразнообразие, Проблемы Экологии Горного Алтая и Сопредельных Регионов: Настоящее, Прошлое, Будущее. Материалы Международной Конференции. РИО ГАГУ, Горно-Алтайск, pp. 208–210.
334.	Власенко, В.А., 2008c. Первые сведения о микобиоте дереворазрушающих грибов Тигирекского заповедника, in: Современная Микология в России. Тезисы Докладов 2-Го Съезда Микологов России. Национальная академия микологии, М., pp. 55–56.
335.	Власенко, В.А., 2007a. Афиллофороидные дереворазрушающие грибы Алтайского края, in: Перспективы Развития и Проблемы Современной Ботаники. Материалы Всероссийской Молодежной Научно-Практической Конференции Ботаников в Новосибирске. СО РАН, Новосибирск, pp. 140–143.
336.	Власенко, В.А., 2007b. Редкие виды афиллофороидных дереворазрушающих грибов Алтайского края. Сибирский ботанический вестник: электронный журнал 2, 35–40.
337.	Власенко, В.А., Асбаганов, С.А., Власенко, А.В., 2019. Экологическое разнообразие некоторых ресурсных лекарственных грибов рода Pleurotus Новосибирской области. Самарский научный вестник 8, 34–38. https://doi.org/10.24411/2309-4370-2019-14106
338.	Власенко, В.А., Власенко, А.В., 2018. Дереворазрушающие грибы на древесных растениях в зелёных насаждениях города Новосибирска. Вестник Алтайского государственного аграрного университета 93–97.
339.	Власенко, В.А., Власенко, А.В., 2017a. Афиллофороидные грибы памятника природы «Бердские скалы» (Новосибирская область) в предгорных районах Салаирского кряжа. Научные ведомости Белгородского государственного университета. Серия: Естественные науки 41, 70–78.
340.	Власенко, В.А., Власенко, А.В., 2017b. Редкие виды миксомицетов и афиллофороидных грибов Новосибирской области, рекомендованные к включению в региональную Красную книгу: Physarum schroeteri и Polyozellus multiplex. Известия Иркутского государственного университета. Серия: Биология. Экология 22, 48–58.
341.	Власенко, В.А., Власенко, А.В., 2017c. Редкие клавариоидные грибы лесостепной зоны юго-востока Западной Сибири. Научная жизнь 128–133.
342.	Власенко, В.А., Власенко, А.В., 2016. Морфологическая изменчивость грибов рода Polyporus, приуроченных к Salix и Ulmus, in: Сохранение Разнообразия Растительного Мира в Ботанических Садах: Традиции и Современность, Перспективы. Материалы Международной Конференции, Посвященной 70-Летию Центрального Сибирского Ботанического Сада. ЦСБС СО РАН, Новосибирск, pp. 60–61.
343.	Власенко, В.А., Власенко, А.В., Анькова, Т.В., Косогова, Т.А., Теплякова, Т.В., 2009a. Лекарственные грибы рода Полипорус (Polyporus P. Micheli ex Adans, Polyporaceae) Новосибирской области, in: Иммунопатология, Аллергология, Инфектология. Труды Междисциплинарного Микологического Форума. М., pp. 145–148.
344.	Власенко, В.А., Власенко, А.В., Волобуев, С.В., 2017. Экологические и генетические факторы формирования морфологического разнообразия Polyporus choseniae и Polyporus ulmi. Вестник Оренбургского государственного педагогического университета. Электронный научный журнал 10–18.
345.	Власенко, В.А., Власенко, А.В., Егорова, А.В., 2009b. Афиллофоровые грибы и миксомицеты – индикаторы оценки состояния лесных экосистем заказников “Кудряшовский бор” и “Центральный” Новосибирской области, in: Охрана Природы и Образование: На Пути к Устойчивому Развитию. Материалы Научно-Практических Конференций “Проблемы и Перспективы Территориальной Охраны Природы в Новосибирской Области и Сопредельных Регионах” и “Образование Для Устойчивого Развития Новосибирской Области”. ГЦРО, Новосибирск, pp. 26–28.
346.	Власенко, В.А., Власенко, А.В., Турмунх, Д., 2020. Влияние аридизации на особенности субстратного и биотопического распределения видов грибов рода Polyporus s.l. юго-востока Западной Сибири. Самарский научный вестник 9, 25–30. https://doi.org/10.24411/2309-4370-2020-11103
347.	Власенко, В.А., Дэжидмаа, Т., 2020. Морфологические особенности Picipes (Polyporus) rhizophilus, in: Растительное Разнообразие: Состояние, Тренды, Концепция Сохранения. Тезисы Всероссийской Конференции с Участием Иностранных Ученых 30 Сентября – 3 Октября 2020 Года. Новосбирск, p. 40.
348.	Власенко, В.А., Косогова, Т.А., Мазуркова, Н.А., Теплякова, Т.В., 2011. Видовое разнообразие грибов рода Phellinus s.l. Западной Сибири и их лекарственное значение, in: Проблемы Сохранения Растительного Мира и Генофонда Северной Азии. Материалы Всероссийской Конференции, Посвященной 65-Летию Центрального Сибирского Ботанического Сада и 100-Летию Со Дня Рождения Профессоров К.А. Соболевской и А.В. Куминовой. Сибтехнорезерв, Новосибирск, pp. 46–49.
349.	Власенко, В.А., Теплякова, Т.В., Мазуркова, Н.А., Косогова, Т.А., Бердашева, А.В., Псурцева, Н.В., 2012. Изучение противовирусной активности лекарственных грибов рода Phellinus s.l. в Западной Сибири. Вестник Алтайского государственного аграрного университета 90, 29–31.
350.	Водопьянова, Н.В., 1971a. Новый вид рода Acarospora Massal. Новости систематики низших растений 8, 290–293.
351.	Водопьянова, Н.В., 1971b. О новом  виде Haematomma oxneri Vodop. Новости систематики низших растений 8, 294–298.
352.	Волобуев, С.В., 2013. Первая находка Jaapia ochroleuca (Basidiomycota) в Европейской части России. Новости систематики низших растений 47, 68–73. https://doi.org/10.31111/nsnr/2013.47.68
353.	Вондракова, О.С., Давыдов, Е.А., 2015. Xanthoparmelia pulvinaris (Gyeln.) Ahti & D. Hawksw. – степной лишайник, рекомендуемый для включения в Красную книгу РФ, in: Современная Микология в России. pp. 360–361.
354.	Воробьева, И., Теплякова, Т., Сафатов, А., Буряк, Г., 2014. Комплексы микроскопических грибов в аэрозолях воздуха юга Западной Сибири. Успехи медицинской микологии.–М.: Нац. академия микологии 13, 83–84.
355.	Воробьева, И., Томошевич, М., 2015. Анфтомо-морфологические признаки устойчивости ив к мучнистой росе, in: Современная Микология в России: Матер. III Междунар. Микол. Форума (Москва, 14-15 Апреля, 2015). Нац. акад. микол., Москва, p. 158.
356.	Воробьева, И., Томошевич, М., 2011. Сравнительный анализ патогенных микромицетов древесных растений в урбанизированной среде г. Новосибирска. Часть 1. Скверы и парки. Научные ведомости Белгородского гос. ун-та., Серия естеств. науки 3 (98), 100–104.
357.	Воробьева, И.Г., 2015. Макромицеты как биоиндикаторы загрязнения окружающей среды тяжелыми металлами и радионуклидами, in: Экономические, Экологические и Социокультурные Перспективы Развития России, Стран СНГ и Ближнего Зарубежья. Presented at the Материалы II международной научно-практической конференции, НФ РЭУ им. Г.В. Плеханова, Н., pp. 284–293.
358.	Воробьева, И.Г., 2011. Экологические ниши патогенных микромицетов растений в Западной Сибири (Автореферат диссертации на соискание ученой степени доктора биологических наук.). Новосибирский государственный аграрный университет, Новосибирск.
359.	Воробьева, И.Г., 1996a. Влияние Trichoderma viride  на изоляты Fusarium oxysporum f. gladioli, in: Проблемы АПК в Условиях Рыночной Экономики. Presented at the Тезисы докладов юбилейной региональной научно-практической конференции, НГАУ, Новосибирск, pp. 33–34.
360.	Воробьева, И.Г., 1996b. Культурально-морфологические и паразитические свойства изолятов Fusarium oxysporum Schl., выделенных из гладиолусов, in: Проблемы АПК в Условиях Рыночной Экономики. Presented at the Тезисы докладов юбилейной региональной научно-практической конференции, НГАУ, Новосибирск, pp. 25–28.
361.	Воробьева, И.Г., 1994a. Антагонистическая активность изолятов Trichoderma sp. к возбудителю фузариоза гладиолусов, in: Анализ Современных Аграрных Проблем, Сборник Трудов Молодых Ученых и Аспирантов. НГАУ, Новосибирск, pp. 35–39.
362.	Воробьева, И. Г., 1994. Болезни гладиолусов в лесостепи западной Сибири (Автореферат диссертации на соискание ученой степени кандидата сельскохозяйственных наук.). Государственный аграрный университет, Новосибирск.
363.	Воробьева, И.Г., 1994b. Патогенная микрофлора гладиолусов. Presented at the Тезисы докладов научно-практической конференции ученых НГАУ и Гумбольдского университета, НГАУ, Новосибирск, p. 5355.
364.	Воробьева, И.Г., 1994c. Фитотоксическая активность грибов рода Fusarium – возбудителей фузариоза гладиолусов, in: Проблемы Науки и Производства в Условиях Аграрной Реформы. Presented at the Матер. науч.-практ. конф., НГАУ, Новосибирск, pp. 61–65.
365.	Воробьева, И.Г., 1992. Оценка поражаемости клубнелуковиц гладиолуса возбудителем фузариозного усыхания, in: Вредители и Болезни Растений в Западной Сибири, Сборник Научных Трудов. НГАУ, Новосибирск, pp. 89–90.
366.	Воробьева, И.Г., 1991. Фузариозное усыхание клубнелуковиц гладиолусов, in: Проблемы Аграрной Науки в Условиях Перехода Производства к Рынку. Presented at the Тезисы докладов научно-практической конференции, НГАУ, Новосибирск, pp. 129–130.
367.	Воробьева, И.Г., Гребенюк, И.Н., 1993. Сортовая устойчивость гладиолусов к фузариозу в Новосибирской области, in: Проблемы Науки и Производства в Условиях Аграрной Реформы: Тезисы Докладов Научно-Практической Конференции. НГАУ, Новосибирск, pp. 40–41.
368.	Воробьева, И.Г., Гребенюк, И.Н., 1991. Болезни гладиолусов в Новосибирской области, in: Вопросы Теории и Практики Защиты Растений От Вредителей, Болезней и Сорняков: Тез. Докл. XIV Раб Совещ. Руковод. Служб Защиты Растений Ботанических Садов СССР. Киев, p. 24.
369.	Воробьева, И.Г., Пищальникова, Е.Ф., Горбунов, А.Б., Снакина, Т.И., 1999. Видовой состав микромицетов на интродуцентах семейства Vacciniaceae в ЦСБС СО РАН. Сибирский экологический журнал 3, 329–332.
370.	Воробьева, И.Г., Теплякова, Т.В., 2009. Мониторинг биоразнообразия микромицетов в аэрозоле воздуха юга западной Сибири, in: Системно-Экологическая Оптимизация Фитосанитарных Технологий: Сб. Науч. Тр., Посвящ. 25-Летию Становления Первой в Сибири Науч. Шк. По Защите Растений: Под Ред. В.А. Чулкиной. Новосибирск, pp. 102–109.
371.	Воробьева, И.Г., Теплякова, Т.В., Сафатов, А.С., 2014. Потенциально опасные микромицеты в аэрозолях воздуха, in: Экономические, Экологические и Социокультурные Перспективы Развития России, Стран СНГ и Ближнего Зарубежья. НФ РЭУ им. Г.В. Плеханова, Н., pp. 211–215.
372.	Воробьева, И.Г., Томошевич, М.А., 2021. Болезни листьев видов рода Betula L. в Сибирском регионе. Бюллетень Главного ботанического сада 62–72. https://doi.org/10.25791/BBGRAN.02.2021.1093
373.	Воробьева, И.Г., Томошевич, М.А., 2017. Фитопатогены листьев древесных растений в урбанизированной среде Кемерово и Красноярска. Вестник ИрГСХА 93–102.
374.	Воробьева, И.Г., Томошевич, М.А., 2016. Мониторинг микромицетов, вызывающих «чернь» листьев древесных растений в урбанизированной среде, in: Мониторинг и Биологические Методы Контроля Вредителей и Патогенов Древесных Растений: От Теории к Практике. Материалы Всероссийской Конференции с Международным Участием. Москва, 18-22 Апреля 2016 г. ИЛ СО РАН, Красноярск, pp. 58–59.
375.	Воробьева, И.Г., Томошевич, М.А., Елисафенко, Т.В., 2018. Микобиота листьев растений рода Viola (Violaceae) в коллекции центрального Сибирского ботанического сада СО РАН. Растительный мир Азиатской России 3–10.
376.	Воробьева, И.Г., Томошевич, М.А., Шалдяева, Е.М., 2002. Болезни древесных декоративных растений семейства Fabaceae в дендрарии ЦСБС СО РАН. Бюллетень Главного ботанического сада 184, 125–131.
377.	Воробьева, И.Г., Чулкина, В.А., 2009. Экологические ниши грибов рода Fusarium—возбудителей фузариоза гладиолусов 4, 5–8.
378.	Воробьева, И.Г., Чулкина, В.А., Горбунов, А.Б., Томошевич, М.А., 2011. Экологические ниши патогенных микромицетов ягодных кустарничков подсемейства Vaccinioideae. Сибирский экологический журнал 18, 341–348.
379.	Галкина, К.Ю., 2017. Биологическое разнообразие подотдела Pezizomycotina Кемеровской области (магистерская диссертация). Кемеровский государственный университет, Кемерово.
380.	Гарибова, Л.В., 1978. Новый для территории СССР вид гастеромицета—Lysurus granderi Berk. Микология и фитопатология 12, 474–475.
381.	Глазунова, Е.Б., Торопова, Е.Ю., Казакова, О.А., 2014. Таксономический состав фитопатогенов на семенах и подземных органах злаковых сорняков, in: Экология, Окружающая Среда и Здоровье Человека: ХХI Век: Материалы Междунар.(Заочн.) Науч.-Практ. Конф. Красноярский государственный аграрный университет, Красноярск, pp. 9–10.
382.	Глупов, В.В., Шауло, Д.Н. (Eds.), 2018. Красная книга Новосибирской области: Животные, растения и грибы, 3rd-е изд., перераб. и доп. ed. Типография Андрея Христолюбова, Новосибирск.
383.	Горбунова, И., 2019a. РОЛЬ АГАРИКОИДНЫХ И ГАСТЕРОИДНЫХ БАЗИДИОМИЦЕТОВ В РАСТИ-ТЕЛЬНЫХ СООБЩЕСТВАХ ВЫСОТНО-ЗОНАЛЬНЫХ КОМПЛЕКСОВ АЛТАЯ (РЕСПУБЛИКА АЛТАЙ, АЛТАЙСКИЙ КРАЙ), in: Итоги и Перспективы Геоботанических Исследований в Сибири. pp. 27–28.
384.	Горбунова, И., 2019b. Роль агарикоидных и гастероидных базидиомицетов в растительных сообществах высотно-зональных комплексах Алтая (Республика Алтай, Алтайский край), in: Итоги и Перспективы Геоботанических Исследований в Сибири: Материалы Всероссийской Научно-Практической Конференции, Посвященной 75-Летию Лаборатории Экологии и Геоботаники ЦСБС СО РАН (Новосибирск, 13–16 Мая 2019 Года). pp. 27–28.
385.	Горбунова, И., 2010. Грибные раритеты. Наука из первых рук 35, 124–125.
386.	Горбунова, И.А., 2020. Редкие виды агарикоидных базидиомицетов, произрастающие на юге Западной Сибири. Растительный мир Азиатской России 50–58. https://doi.org/10.21782/RMAR1995-2449-2020-3(50-58)
387.	Горбунова, И.А., 2019. Новые данные об агарикоидных базидиомицетах Республики Алтай (Западная Сибирь). Новости систематики низших растений 53, 67–77. https://doi.org/10.31111/nsnr/2019.53.1.67
388.	Горбунова, И.А., 2018a. Новые сведения о гастероидных и агарикоидных базидиомицетах Тигирекского заповедника, in: Давыдов, Е.А. (Ed.), Труды Тигирекского заповедника. Вып. 10. Государственный природный заповедник “Тигирекский” Министерства природных ресурсов Российской Федерации, Барнаул, pp. 50–55.
389.	Горбунова, И.А., 2018b. Новые сведения об агарикоидных базидиомицетах заповедника «Тигирекский» (Алтайский край). Turczaninowia 21, 160–171. https://doi.org/10.14258/turczaninowia.21.2.16
390.	Горбунова, И.А., 2017a. Новое о биоте агарикоидных и гастероидных базидиомицетов Катунского заповедника, in: Яшина, Т.В. (Ed.), Природа, культура и устойчивое развитие Алтайского трансграничного региона. Материалы международной научно-практической конференции (Усть-Кокса, 23–26 ноября 2017 г.). Presented at the Природа, культура и устойчивое развитие Алтайского трансграничного региона, Горно-Алтайский государственный университет, Горно-Алтайск, pp. 29–33.
391.	Горбунова, И.А., 2017b. Новые сведения о редких видах макромицетов Алтайского края. Труды Тигирекского заповедника 27–33.
392.	Горбунова, И.А., 2017c. Новые сведения об агарикоидных грибах Катунского заповедника и редких грибах Республики Алтай (Россия). Nat. Conservation Res. 2, 43–55. https://doi.org/10.24189/ncr.2017.032
393.	Горбунова, И. А., 2015. Агарикоидные и гастероидные базидиомицеты Алтае-Саянской горной области, новые и редкие виды. Биоразнообразие и экология грибов и грибоподобных организмов северной Евразии: материалы Всерос. конф. с международным участием. Екатеринбург, 20–24 апреля, 2015 г. 58–61.
394.	Горбунова, И. А, 2015. Агарикоидные и гастероидные базидиомицеты ЦСБС СО РАН, редкие виды, их охрана, in: Современная Микология в России. Том 4. Ред.: Ю.Т. Дьяков, Ю.В. Сергеев. Материалы III Международного Микологического Форума. Москва. 14 – 15 Апр. 2015 г. Нац. акад. микол, М., p. 156.
395.	Горбунова, И.А., 2014. Агарикоидные и гастероидные грибы Казахстанского Алтая, in: Современные Тенденции в Изучении Флоры Казахстана и Ее Охрана (Байтеновские Чтения - 3). Материалы Международной Научной Конференции, 24-26 Апреля 2014 г., Алматы). изд-во РГП «Институт ботаники и фитоинтродукции, Алматы, pp. 159–164.
396.	Горбунова, Ирина Александровна, 2014. Биота агарикоидных и гастероидных базидиомицетов дриадовых тундр Алтае-Саянской горной области (Южная Сибирь). Сибирский экологический журнал 21, 53–60.
397.	Горбунова, И.А., 2014. Сумчатые макромицеты, агарикоидные и гастероидные базидиомицеты, in: Растительное Многообразие Центрального Сибирского Ботанического Сада СО РАН. Академическое издательство «Гео», Новосибирск, pp. 102–208.
398.	Горбунова, И.А., 2013. Сумчатые, агарикоидные и гастероидные грибы, in: Динамика Экосистем Новосибирского Академгородка. Издательство СО РАН, Новосибирск, pp. 154–167.
399.	Горбунова, И. А., 2012a. Агарикоидные и гастероидные базидиомицеты дриадовых тундр Алтае-Саянской горной области (Южная Сибирь), in: Современная Микология в России. Том 3. Материалы 3-Го Съезда Микологов России. Национальная академия микологии, М., p. 109.
400.	Горбунова, И. А., 2012b. Весенняя биота макромицетов Республики Алтай, in: Проблемы Лесной Фитопатологии и Микологии: Сб. Материалов VIII Международной Конференции. pp. 30–34.
401.	Горбунова, И. А., 2012c. Новые виды агариковых грибов (Agaricaceae) в микобиоте Сибири. Растительный мир Азиатской России 11–15.
402.	Горбунова, Ирина Александровна, 2012. Съедобные и ядовитые грибы лесостепной зоны западной Сибири. Вестник Алтайского государственного аграрного университета 92, 43–47.
403.	Горбунова, И. А., 2010a. Макромицеты альпийской области Алтая. Turczaninowia 13, 125–134.
404.	Горбунова, И. А., 2010b. Макромицеты высокогорных сообществ Алтая, in: Проблемы Изучения Растительного Покрова Сибири: Материалы IV Международной Научной Конференции, Посвященной 125-Летию Гербарий Им. П.Н. Крылова ТГУ и 160-Летию Со Дня Рождения П.Н. Крылова (Томск, 1–3 Ноября 2010 г). Изд-во Том. ун-та, Томск, pp. 289–291.
405.	Горбунова, Ирина Александровна, 2010. Редкие виды грибов Алтая. Труды Тигирекского заповедника 124–128.
406.	Горбунова, И.А., 2009a. Биоразнообразие агарикоидных и гастероидных грибов в Западной Сибири, in: Макромицеты Бореальной Зоны: Материалы Всероссийской Научно-Практической Конференции. 11-13 Марта 2009 г. Красноярск. ГОУ ВПО “Сибирский государственный технологический университет,” Красноярск, pp. 20–23.
407.	Горбунова, И.А., 2009b. Макромицеты высокогорного пояса Алтая, in: Проблема и Стратегия Сохранения Биоразнообразия Растительного Мира Северной Азии: Материалы Всероссийской Конференции (Новосибирск, 9–11 Сентября 2009 г.). Изд-во «Офсет», Новосибирск, pp. 57–58.
408.	Горбунова, И.А., 2009c. Редкие и новые виды грибов Новосибирской области, in: Борник Материалов V Междунар. Конференции (г. Пермь, 7–13 Сентября 2009 г.). Перм. гос. пед. ун-т, Пермь, pp. 69–71.
409.	Горбунова, И.А., 2008a. Агарикоидные и гастероидные базидиомицеты Катунского заповедника, in: Биоразнообразие, проблемы экологии Горного Алтая и сопредельных регионов: настоящее, прошлое, будущее. Материалы Международной конференции (Горно-Алтайск, 22–26 сентября 2008 г.). Часть I. Presented at the Биоразнообразие, проблемы экологии Горного Алтая и сопредельных регионов: настоящее, прошлое, будущее, Горно-Алтайск, pp. 217–221.
410.	Горбунова, И.А., 2008b. Агарикоидные и гастероидные грибы Катунского заповедника. Presented at the Биоразнообразие, проблемы экологии Горного Алтая и сопредельных регионов: настоящее, прошлое, будущее. сб. ст. - Горно-Алтайск, 2008 г., pp. 217–222.
411.	Горбунова, И.А., 2008c. Базидиальные грибы высокогорного пояса Алтая, in: Современная Микология в России. Тезисы Докладов 2 Съезда Микологов России. pp. 60–61.
412.	Горбунова, И.А., 2008d. Новые сведения о микобиоте Алтая, in: Овременная Микология в России. Тезисы Докладов 2 Съезда Микологов России. p. 60.
413.	Горбунова, И.А., 2007. Макромицеты Приобских боров. Сибирский ботанический вестник: электронный журнал 2, 41–50.
414.	Горбунова, И.А., 2006a. Макромицеты сосновых лесов в условиях городской среды, in: Проблемы Промышленной Ботаники Индустриально Развитых Регионов: Материалы I Международной Конференции (12-14 Апреля 2006 г., Кемерово). КРЭОО «Ирбис», Кемерово, pp. 137–142.
415.	Горбунова, И.А., 2006b. Макромицеты степей юга Западной Сибири. Микология и фитопатология 40, 361–369.
416.	Горбунова, И.А., 2006c. Редкие виды макромицетов Академгородка, возможность их сохранения на территории ботанического сада, in: Роль Ботанических Садов в Сохранении Биоразнообразия Растительного Мира Азиатской России: Настоящее и Будущее: Материалы Всероссийской Конференции, Посвященной 60-Летию Центрального Сибирского Ботанического Сада (17-19 Июля 2006 г., Новосибирск). Изд-во «Сибтехнорезерв», Новосибирск, pp. 84–86.
417.	Горбунова, И.А., 2006d. Редкие виды макромицетов Горного Алтая, in: «Флора и Растительность Сибири и Дальнего Востока» Чтения Памяти Л. М. Черепнина: Материалы Четвертой Российской Конференции. Т. 1. (19–21 Апреля 2006 г., Красноярск). Красноярск, pp. 184–189.
418.	Горбунова, И.А., 2005a. Изучение агарикоидных макромицетов в Западной Сибири, in: Биоразнообразие и Пространственная Организация Растительного Мира Сибири, Методы Изучения и Охраны: Материалы Всероссийской Конф., Новосибирск, 25-27 Октября 2005. Новосибирск, pp. 40–42.
419.	Горбунова, И.А., 2005b. Макромицеты Горного Алтая, in: «Роль Биоразнообразия в Экономике и Экологии Горных Территорий»: Материалы Юбилейной Научн.-Практ. Конф. (Республика Алтай, с. Камлак, 16-20 Августа 2004). Горно-Алтайск, pp. 45–48.
420.	Горбунова, И.А., 2003. Макромицеты плато Укок (Горный Алтай). Микология и фитопатология 37, 42–49.
421.	Горбунова, И.А., 2002a. Коллекция шляпочных грибов Республики Алтай в ЦСБС СО РАН, in: Современная Микология в России. Тез. Докл. Первого Съезда Микологов России. Национальная академия микологии, М., pp. 107–108.
422.	Горбунова, И.А., 2002b. Макромицеты Катунского заповедника и особенности их поясного распределения, in: Современная Микология в России. Тез. Докл. Первого Съезда Микологов России. Национальная академия микологии, М., pp. 106–107.
423.	Горбунова, И.А., 2001a. Новые сведения о микобиоте Республики Алтай. Новости систематики низших растений 35, 57–70.
424.	Горбунова, И.А., 2001b. Редкие и исчезающие виды шляпочных грибов Катунского заповедника. Тр. государственного природного заповедника «Катунский» 134–141.
425.	Горбунова, И.А., 2001c. Шляпочные грибы, in: Флора и Растительность Катунского Заповедника (Республика Алтай). Изд. дом «Манускрипт», Новосибирск, pp. 278–310.
426.	Горбунова, И.А., 2001d. Шляпочные грибы Катунского заповедника. Микология и фитопатология 35, 19–27.
427.	Горбунова, И.А., 2001e. Экологические особенности и трофическая структура макромицетов Республики Алтай. Сибирский экологический журнал 4, 463–469.
428.	Горбунова, И.А., 1999. Тяжелые металлы и радионуклиды в плодовых телах макромицетов в Республике Алтай. Сибирский экологический журнал 3, 277–280.
429.	Горбунова, И.А., 1998a. Макромицеты Чергинского заказника и Алтайского заповедника, их охрана, in: Собо Охраняемые Природные Территории и Объекты Республики Алтай и Горных Систем Центра Евразии (Пути и Проблемы Устойчивого Развития): Мат. Научн.-Практ. Конф. Горно-Алтайск. Горно-Алтайск, pp. 55–57.
430.	Горбунова, И.А., 1998b. Флора шляпочных грибов Горного Алтая. «Чтения памяти Ю. А. Львова»: материалы 2 межрегиональной экологической конф. 58–59.
431.	Горбунова, И.А., 1998c. Экологический обзор флоры шляпочных грибов северных районов Горного Алтая. Сибирский экологический журнал 2, 173–178.
432.	Горбунова, И.А., 1997a. Макромицеты лесных фитоценозов севера Алтая. Микология и фитопатология 31, 14–21.
433.	Горбунова, И.А., 1997b. Макромицеты черневых лесов севера Республики Алтай, in: Проблемы Сохранения Биологического Разнообразия Южной Сибири: Материалы I Межрегиональной Научно-Практ. Конф. (19–22 Мая). Кузбассвузиздат, Кемерово, pp. 116–117.
434.	Горбунова, И.А., 1996. Материалы к флоре макромицетов Республики Алтай. Новости систематики низших растений 31, 57–62.
435.	Горбунова, И. А., Баяндина, И.И., Сальникова, О.И., 2009a. Хемотаксономические особенности видов Armillaria. Хвойные бореальной зоны 26, 72–75.
436.	Горбунова, И. А., Власенко, В.А., Теплякова, Т.В., Косогова, Т.А., Михайловская, И.Н., 2009b. Коллекция культур лекарственных грибов Западной Сибири как основа для дальнейших биотехнологических исследований. Иммунопатология, аллергология, инфектология 1, 39–40.
437.	Горбунова, И. А., Власенко, В.А., Теплякова, Т.В., Косогова, Т.А., Михайловская, И.Н., 2009c. Ресурсы лекарственных грибов на юге Западной Сибири. Хвойные бореальной зоны 26, 12–21.
438.	Горбунова, И.А., Власенко, В.А., Чубарова, Ю.А., 2011a. Макромицеты Тигирекского заповедника (аннотированный список видов), in: Давыдов, Е.А. (Ed.), Биота Тигирекского заповедника. Труды Тигирекского заповедника. Вып. 4. Барнуал, pp. 57–71.
439.	Горбунова, И.А., Заузолкова, Н.А., 2013a. Агарикоидные и гастероидные базидиомицеты лесостепных сообществ Западной и Средней Сибири, in: Актуальные Проблемы Изучения и Сохранения Фито- и Микобиоты = Modern Problems in Botanical and Mycological Research : Сб. Ст. II-й Междунар. Науч.-Практ. Конф., Минск, 12−14 Ноября 2013 г. Изд. центр БГУ, Минск, pp. 93–95.
440.	Горбунова, И.А., Заузолкова, Н.А., 2013b. Лекарственные грибы Западной и Средней Сибири. Использование их в народной и официальной медицине, in: Лекарственные Растения: Фундаментальные и Прикладные Проблемы: Материалы I Международной Научной Конференции (21—22 Мая 2013 г., г. Новосибирск). Изд-во НГАУ, Новосибирск, pp. 484–486.
441.	Горбунова, И.А., Заузолкова, Н.А., 2012. Новые находки редких для России макромицетов на юге Западной и Средней Сибири, in: «Проблемы Лесной Фитопатологии и Микологии: Сб. Материалов VIII Международной Конференции. УлГУ, Ульяновск, pp. 35–40.
442.	Горбунова, И.А., Зибзеев, Е.Г., 2012. Эколого-ценотические особенности и поясное распределение макромицетов Ивановского хребта (Рудный Алтай). Вестник Томского государственного университета. Биология 4, 77–93.
443.	Горбунова, Ирина Александровна, Куценогий, К.П., Ковальская, Г.А., Чанкина, О.В., Савченко, Т.И., 2009. Особенности элементного состава шляпочных грибов Горного Алтая. Сибирский экологический журнал 16, 63–69.
444.	Горбунова, И.А., Куценогий, К.П., Ковальская, Г.А., Чанкина, О.В., Савченко, Т.И., 2006. Элементный состав макромицетов Горного Алтая. Проблемы биохимии и геохимической экологии 1, 140–146.
445.	Горбунова, И.А., Куценогий, К.П., Ковальская, Г.А., Чанкина, О.В., Савченко, Т.И., 2004. Особенности элементного состава шляпочных грибов Горного Алтая, in: Тяжелые Металлы, Радионуклиды и Элементы-Биофилы в Окружающей Среде: Материалы III Международной Научн.-Практ. Конф. Под Ред. Проф., д.б.н. Панина М. С. (7-9 Октября 2004), Семипалатинск. ГПИ, Семипалатинск, pp. 632–637.
446.	Горбунова, И.А., Макаревич, Е.В., Мазуркова, Н.А., Косогова, Т.А., Кихтенко, Н.В., Бардашева, А.В., Теплякова, Т.В., 2011b. Изучение лекарственных свойств гастеромицетов, произрастающих в Западной Сибири. Проблемы изучения растительного мира Северной Азии и его генофонда: материалы всероссийской конференции, посвященной 65-летию Центрального сибирского ботанического сада и 100-летию со дня рождения профессоров К.А. Соболевской и А.В. Куминовой (Новосибирск, 23-25 августа 2011 г.) 57–59.
447.	Горбунова, И.А., Перова, Н.В., 2006. Макромицеты Алтайского края. Новости систематики низших растений 40, 99–120.
448.	Горбунова, И.А., Перова, Н.В., 2004. Степная микобиота макромицетов Республики Алтай, in: Актуальные Проблемы Изучения Фито- и Микобиоты: Сб. Статей Международной Научно-Практической Конференции 25-27 Октября 2004, Минск. Изд. Центр БГУ, Минск, pp. 32–33.
449.	Горбунова, И.А., Перова, Н.В., 2002. Разнообразие шляпочных грибов юга Западной Сибири, in: «Современная Микология в России» / Тез. Докл. Первого Съезда Микологов России. Национальная академия микологии, М., p. 116.
450.	Горбунова, И.А., Перова, Н.В., Королюк, А.Ю., 2002. Макромицеты в сообществах мезофильнотравяных березово-сосновых лесов, in: «Проблемы Ботаники Южной Сибири и Монголии» / Тез. Докладов Первой Международной Научно-Практической Конференции (Барнаул, 26-28 Ноября 2002 г.), Барнаул. Изд-во Алт. ун-та, Барнаул, p. 68.
451.	Горбунова, И.А., Перова, Н.В., Теплякова, Т.В., 2005. Лекарственные грибы юга Западной Сибири. Успехи медицинской микологии 5, 259–262.
452.	Горбунова, И.А., Ребриев, Ю.А., 2019. Новые виды агарикоидных и гастероидных базидиомицетов для Республики Алтай. Растительный мир Азиатской России 3–7.
453.	Горбунова, И.А., Ребриев, Ю.А., 2018. Новые сведения о гастероидных базидиомицетах заповедника «Тигирекский» (Алтайский край). Turczaninowia 21, 24–30. https://doi.org/10.14258/turczaninowia.21.1.3
454.	Горбунова, И.А., Ребриев, Ю.А., 2017. Редкие виды гастероидных базидиомицетов России. Растительный мир Азиатской России 3–9. https://doi.org/10.21782/RMAR1995-2449-2017-2(3-9)
455.	Горбунова, И.А., Ребриев, Ю.А., 2016. Новые сведения о биоте гастеромицетов Алтае-Саянской горной области. Растительный мир Азиатской России 3–7.
456.	Горбунова, И.А., Ребриев, Ю.А., 2007. Изучение гастеромицетов на юге Западной и Средней Сибири, in: Материалы III Всероссийской Конференции Молодых Ботаников», Новосибирск, 17-21 Октября 2007 г. pp. 177–180.
457.	Горбунова, И.А., Степанцова, Н.В., 2015. Новое о биоте макромицетов Байкало-Ленского заповедника. Растительный мир Азиатской России 4, 3–11.
458.	Горбунова, И.А., Тайлаков, А.А., 2011. Новые виды сыроежковых грибов (Russulaceae) в микобиоте Южной Сибири. Turczaninowia 14, 87–90.
459.	Горбунова, И.А., Чубарова, Ю.А., 2008. Макромицеты Тигирекского заповедника (Алтайский край). Микология и фитопатология 42, 119–127.
460.	Горобей, И.М., Коняева, Н.М., 2014. Болезни зернобобовых культур и их фитосанитарный контроль в Западной Сибири. ГНУ СибНСХБ Россельхозакадемии, Новосибирск.
461.	Гребенюк, И.Н., 1970. Грибы рода Fusarium в некоторых почвах лесостепной и степной зон Западной Сибири, in: Водоросли и Грибы Сибири и Дальнего Востока. Часть 1 (3), Труды Центрального Сибирского Ботанического Сада. Наука, Новосибирск, pp. 162–166.
462.	Гребенюк, И.Н., 1964. О микроскопических грибах серых лесных и каштановых почв Западной Сибири. Тр. Центрального сибирского ботанического сада: Водоросли и грибы Западной Сибири 161–164.
463.	Гребенюк, И.Н., Воробьева, И.Г., 1989. Накопление инфекции в полях пионно-гладиолусового севооборота. Микробиологические исследования в Западной Сибири: сб. науч. тр. 155–161.
464.	Давыдов, Е., Яковченко, Л., Хрусталева, И., Елесова, Н., 2020. Экологические особенности и плотность популяций охраняемых лишайников в лесах с участием ели, пихты и сосны сибирской на Салаирском кряже (Алтайский край). Проблемы ботаники Южной Сибири и Монголии 19, 275–280.
465.	Давыдов, Е.А., 2017. Семейство Umbilicariaceae, in: Флора Лишайников России: Род Protoparmelia, Семейства Coenogoniaceae, Gyalectaceae и Umbilicariaceae. Тов-во научных изданий КМК, М.; СПб., pp. 66–136.
466.	Давыдов, Е.А., 2012. Лишайники Тигирекского заповедника (аннотированный список видов), Труды Тигирекского заповедника.
467.	Давыдов, Е.А., 2010. Материалы по видовому составу лишайников заповедника «Тигирекский». II. Горные экосистемы Южной Сибири: изучение, охрана и рациональное природопользование. Тр. Тигирекского заповедника. 12–14.
468.	Давыдов, Е.А., 2006. Umbilicaria altaiensis (Umbilicariaceae)-новый вид лишайника для России, Монголии и Грузии. Ботанический журнал 91, 1260–1268.
469.	Давыдов, Е.А., 2005a. Лишайники, нуждающиеся в охране в Алтайском крае. Труды Тигирекского заповедника 182–186.
470.	Давыдов, Е.А., 2005b. Материалы по видовому составу лишайников заповедника Тигирекский. Труды Тигирекского заповедника 16–21.
471.	Давыдов, Е.А., 2005c. Новые местонахождения видов лишайников из красной книги Республики Алтай. Труды Тигирекского заповедника 186–188.
472.	Давыдов, Е.А., 2004a. Дополнения к видовому составу лишайников Алтайской горной страны. I. Turczaninowia 7, 47–59.
473.	Давыдов, Е.А., 2004b. Список лишайников Государственного природного заповедника «Тигирекский», in: Современное Состояние Биологического Разнообразия На Заповедных Территориях России. Вып. 3. Лишайники и Мохообразные. М., pp. 5–215.
474.	Давыдов, Е.А., 2002a. Лихенофлора темнохвойных лесов Северо-Западного Алтая, in: Бореальная Лихенофлора. Лихеноиндикация / Третья Международная Лихенологическая Школа и Симпозиум. Екатеринбург, pp. 33–34.
475.	Давыдов, Е.А., 2002b. Разнообразие лишайников эпифитов на основных породах деревьев в черневой тайге Северо-Западного Алтая, in: Антропогенное Воздействие На Лесные Экосистемы / Материалы II Международной Конференции. Барнаул, pp. 94–96.
476.	Давыдов, Е.А., 2001a. Аннотированный список лишайников западной части Алтая (Россия). Новости систематики низших растений 35, 140–161.
477.	Давыдов, Е.А., 2001b. Лишайники аридного элемента на территории Северо-Западного Алтая, in: Лишайники Аридных Зон: Вторая Российская Лихенологическая Школа и Международный Симпозиум. Волгоград, p. 17.
478.	Давыдов, Е.А., 2000a. Арктоальпийская флора Алтая и состояние её охраны, in: Программа и Тезисы Докладов Первой Российской Лихенологичечской Школы и Международного Симпозиума «Арктоальпийская Флора. Охрана Лишайников». Апатиты, pp. 32–33.
479.	Давыдов, Е.А., 2000b. Географический анализ флоры эпифитных лишайников черневых лесов Западного Алтая, in: Тезисы VII Молодежной Конференции Ботаников в Санкт-Петербурге. СПб., pp. 56–57.
480.	Давыдов, Е.А., 2000c. Неморальные реликты в лихенофлоре западной части Алтая, in: Проблемы Изучения Растительного Покрова Сибири. Томск, pp. 40–41.
481.	Давыдов, Е.А., 2000d. Таксономический анализ флоры эпифитных лишайников черневых лесов Западного Алтая, in: Микология и Криптогамная Ботаника в России: Традиции и Современность / Тр. Междунар. Конф. Посвященной 100-Летию Организации Гербария Грибов и Споровых Растений в Ботаническом Ни-Те Им. В.Л. Комарова РАН. СПб., pp. 318–320.
482.	Давыдов, Е.А., 1999a. Лишайник из Красных книг СССР и РСФСР Lobaria pulmonaria (L.) Hoffm. (Lobariaceae, Lichenes) в Алтайском крае, in: Флора и Растительность Алтая. Труды Южно-Сибирского Ботанического Сада. Том 4. Вып. 1. Барнаул, pp. 18–23.
483.	Давыдов, Е.А., 1999b. Лишайники, предлагаемые к охране в Алтайском крае, in: Особо Охраняемые Природные Территории Алтайского Края и Сопредельных Регионов, Тактика Сохранения Видового Разнообразия и Генофонда. Барнаул, pp. 183–184.
484.	Давыдов, Е.А., 1996. Новые данные о распространении Aspicilia fruticulosa (Aspicilaceae, Lichenes), in: Флора и Растительность Алтая. pp. 23–24.
485.	Давыдов, Е.А., 1995. Конспект листоватых и кустистых лишайников северной части Коргонского хребта (Западный Алтай), in: Флора и Растительность Алтая. Труды Южно-Сибирского Ботанического Сада. Том 1. Барнаул, pp. 30–34.
486.	Давыдов, Е.А., Гармс, О.Я., Кузменкин, Д.В., Кругова, Т.М., Маслова, О.М., Орлов, О.Л., Горбунова, И.А., Власенко, В.А., Каменева, А.Н., Волынкин, А.В., 2018. Роль Тигирекского заповедника в сохранении видов Красной книги Алтайского края. Труды Тигирекского заповедника 5–28.
487.	Давыдов, Е.А., Конорева, Л.А., 2015. Лишайники северо-алтайских предгорий и низкогорий (Алтайский край). Вестник алтайской науки 197–201.
488.	Давыдов, Е.А., Скачко, Е.Ю., 2014. История и итоги изучения флоры лишайников Алтайского края. Вестник алтайской науки 208–213.
489.	Давыдов, Е.А., Скачко, Е.Ю., 2002. Виды лишайников, рекомендуемые для охраны в Алтайском крае, in: Особо Охраняемые Природные Территории Алтайского Края и Сопредельных Регионов, Тактика Сохранения Видового Разнообразия и Генофонда / Сборник Тезисов Конференции. Барнаул, pp. 20–21.
490.	Давыдов, Е.А., Сонникова, А.Е., 2008. Лишайник из красной книги России Cetrelia alaskana (Parmeliaceae)-новый вид для Западной Сибири. Новости систематики низших растений 42, 173–177.
491.	Давыдов, Е.А., Титов, А.Н., 2005. Материалы к лихенофлоре биосферного заповедника “Катунский”. I. Калициоидные лишайники (Caliciales s.l.), in: Горные Экосистемы Южной Сибири: Изучение, Охрана и Рациональное Природопользование. Материалы I Межрегиональной Научно-Практической Конференции, Посвященной 5-Летию Организации Тигирекского Заповедника. Труды Заповедника “Тигирекский”. Вып. 1. Алтайские страницы, Барнаул, pp. 188–191.
492.	Давыдов, Е.А., Титов, А.Н., Замора, С.П., 2007. Дополнения к видовому составу лишайников Алтайской горной страны. II. Turczaninowia 10, 60–67.
493.	Давыдов, Е.А., Хрусталева, И.А., 2019. Лишайники, in: Красная Книга: Редкие, Исчезающие Растения и Животные Междуреченского Района Кемеровской Области, Нуждающиеся в Охране. КРЭОО «Ирбис», Кемерово, pp. 91–98.
494.	Давыдов, Е.А., Чабаненко, С.И., Макрый, Т.В., Ханин, В.А., 2011. Вторая подтвержденная находка лишайника Umbilicaria pulvinaria со времени описания вида в 1914 году. Turczaninowia 14, 119–122.
495.	Драверт, В.П., Попов, В.В., 1938. Комлевые гнили пихты в Горной Шории, Труды Сибирского научно-исследовательского института лесного хозяйства и лесоэксплоатации. Красноярское краевое государственное издательство, Красноярск.
496.	Еленкин, А., 1921. О лишайнике Physcia muscigena (Ach.) Nyl. Изв. Главн. бот. сада 20, 20–22.
497.	Еленкин, А.А., 1904. Лишайники русской флоры и пограничных восточных областей. Тр. Импер. Спб. Бот. сада. XXIV, 1–118.
498.	Енкина, Т.В., 1981. Патогенные грибы полезных дикорастущих растений в условиях культуры. Ресурсы и интродукция полезных растений Сибири 62–70.
499.	Енкина, Т.В., 1977. Патогенные грибы на лекарственных растениях. Природные комплексы низших растений Западной Сибири.
500.	Енкина, Т.В., 1974. Патогенные микромицеты, in: Структура, Функционирование и Эволюция Системы Биогеоценозов Барабы. Издательство Сибирского отделения РАН, Новосибирск, pp. 225–230.
501.	Енкина, Т.В., 1973. Ржавченные грибы, новые для Западной Сибири и редкие для СССР, in: Водоросли, Грибы и Лишайники Лесостепной и Лесной Зон Сибири. Наука, Новосбирск, p. 107.
502.	Енкина, Т.В., 1971. Патогенные микромицеты на травянистых растениях Новосибирской области. Автореф. ... к.б.н. Новосибирск.
503.	Енкина, Т.В., 1970. Патогенные микромицеты на травянистых растениях официальной и народной медицины в Новосибирской области, in: Водоросли и Грибы Сибири и Дальнего Востока. Новосибирск, pp. 195–218.
504.	Енкина, Т.В., 1968. Грибные болезни некоторых лекарственных растений, культивируемых в Новосибирской области. Пути химизации и интенсификации сельского хозяйства Новосибирской облас-ти 155–158.
505.	Ермолаев, В.И., Перова, Н.В., Седельникова, Н.В., 1994. Ресурсы низших растений Сибири и их использование. Сибирский экологический журнал 1, 29–38.
506.	Жуков, А.М., 2008. Грибы и ландшафты Алтае-Саянского региона, in: Высшие Базидиальные Грибы: Индивидуумы, Популяции, Сообщества / Материалы Юбилейной Конференции, Посвященной 100-Летию Со Дня Рождения М. В. Горленко. ООО «Изд-во «Восток–Запад», М., pp. 186–187.
507.	Жуков, А.М., 1980. Дереворазрушающие грибы Приобья, in: Наплёкова, Н.Н., Левадная, Г.Д. (Eds.), Водоросли, Грибы и Лишайники Юга Сибири. Наука, М., pp. 144–183.
508.	Жуков, А.М., 1979. Патогенные грибы облепиховых ценозов Сибири. Наука, Новосибирск.
509.	Жуков, А.М., 1978. Грибные болезни лесов Верхнего Приобья. Наука, Новосибирск.
510.	Жуков, А.М., 1977. Патогенные грибы на растениях сем. Vacciniaceae в Южной Сибири, in: Попова, Т.Г. (Ed.), Природные Комплексы Низших Растений Западной Сибири. Наука, Новосибирск, pp. 145–173.
511.	Жуков, А.М., 1973. Новые для флоры Сибири грибы порядка Aphyllophorales, in: Водоросли, Грибы и Лишайники Лесостепной и Лесной Зон Сибири. Изд-во «Наука» Сибирское отделение, Новосибирск, pp. 109–116.
512.	Жуков, А.М., 1972. К микофлоре черневой тайги Салаира, in: Попова, Т.Г., Васильева, Л.Н. (Eds.), Водоросли и грибы Сибири и Дальнего Востока. Часть 2 (4). Наука, Новосибирск, pp. 166–177.
513.	Жуков, А.М., ? Патогенная микрофлора на ягодных растениях-интродуцентах. Интродукция растений в Сибири ?, 229–238.
514.	Жуков, А.М., Гниненко, П.Д., Жуков, П.Д., 2013. Опасные малоизученные болезни хвойных пород в лесах России, 2nd-е, исправленное и дополненное ed. ВНИИЛМ, Пушкино.
515.	Жуков, А.М., Миловидова, Л.С., 1980. Грибы—друзья и враги леса. Изд-во Наука, Новосибирск.
516.	Жуков, Е.А., 2005. Афиллофороидные грибы низкогорных темнохвойных формаций Западной Сибири (дисс. … канд. биол. наук). Всероссийский научно-исследовательский институт лесоводства и механизации лесного хозяйства, Москва.
517.	Жуков, Е.А., 2002. Особенности распространения и существования дереворазрушающих rрибов порядка Aphyllophorales (Basidiomycetes) в природе. Сибирский экологический журнал 2, 213–220.
518.	Жуков, Е.А., 2000. Место и роль дереворазрушающих грибов порядка Aphyllophorales (Basidiomycetes) в лесных экосистемах. Presented at the Экология и рациональное природопользование на рубеже веков. Итоги и перспективы. 14–17 марта 2000 г., Томск, pp. 149–151.
519.	Жучаева, Е.Н., 1993. Патогенные микромицеты и устойчивость к ним моркови (Автореферат дисс. на соиск. уч. ст. канд. с.-х. наук). Новосибирск.
520.	Заварзин, А.А., Давыдов, Е.А., 2000. Лишайники семейства Nephromataceae (Peltigerales) на Алтае. Turczaninowia 3, 5–27.
521.	Зайцева, Г.А., 1971. Материалы к флоре агариковых грибов южной тайги Западной Сибири в пределах Новосибирской области, in: Глуздаков, С.И. (Ed.), Вопросы биологии.  Научные труды. Вып. 32. Новосибирск, pp. 25–34.
522.	Зингер, Р.А., 1950a. Новые основы для классификации Panus и родственных родов, in: Савич, В.П. (Ed.), Труды Ботанического института им. В. Л. Комарова АН СССР. Серия II. Споровые растения. Выпуск 6. Изд-во АН СССР, М., Л., pp. 375–387.
523.	Зингер, Р.А., 1950b. Naucoria Fries и близкие роды в СССР, in: Савич, В.П. (Ed.), Труды Ботанического института им. В. Л. Комарова АН СССР. Серия II. Споровые растения. Выпуск 6. Изд-во АН СССР, М., Л., pp. 402–498.
524.	Змитрович, И.В., 2008. Определитель грибов России. Порядок афиллофоровые; Вып. 3. Семейства ателиевые и амилокортициевые. Тов-во научных изданий КМК, М., СПб.
525.	Змитрович, И.В., 2004. Род Athelia Pers. в России. Turczaninowia 7, 22–46.
526.	Змитрович, И.В., Власенко, В.А., Перелыгин, В.В., Фигурин, И.С., 2020. Профилактика и лечение рака с использованием сырья «лекарственных грибов»: критика, факты, перспективные проблемы. Формулы фармации 2, 18–27. https://doi.org/10.17816/phf55224/2713-153X-2020-4-2-118-127
527.	Ибрагимова, Ж.Б., Мазуркова, Н.А., Макаревич, Е.В., Филиппова, Е.И., Трошкова, Г.П., Костина, Н.Е., Проценко, М.А., Скарнович, М.А., Шишкина, Л.Н., Горбунова, И.А., 2013. Противовирусная активность водных и этанольных грибных экстрактов в отношении днксодержащих вирусов. Современные наукоемкие технологии 112.
528.	Иванов, А.И., 2018. Шампиньоны России (род Agaricus L.). Видовой состав, экология, культивирование. РИО ПГАУ, Пенза.
529.	Кадастровый отчет ИАС «ООПТ России» о государственном природном заповеднике «Кузнецкий Алатау», 30.09.2019.
530.	Казакова, О., Торопова, Е., Воробьева, И., 2013. Экологические факторы, определяющие многолетнюю и сезонную динамику популяций патогенных микроми-цетов семян ячменя в лесостепи Западной Сибири и Восточного Зауралья. Достижения науки и техники АПК 18–21.
531.	Казакова, О.А., 2013. Экологическая оценка патогенного микоценоза семян ячменя в лесостепи Западной Сибири и Восточного Зауралья (PhD Thesis). Новосибирский государственный аграрный университет, Новосибирск.
532.	Казакова, О.А., Волкова, Н.А., 2019. Биологическое разнообразие мучнисторосяных грибов на сорных и декоративных растениях в г. Новосибирске, in: Вавиловские Чтения «Наследие НИ Вавилова в Современной Науке». pp. 35–39.
533.	Казакова, О.А., Торопова, Е.Ю., Воробьева, И.Г., 2016. Взаимоотношения фитопатогенов семян ячменя в Западной Сибири. АПК России 23, 931–934.
534.	Капитонов, В.И., 2012. Находки редких видов макромицетов в Уватском районе Тюменской области, in: Человек и Север: Антропология, Археология, Экология: Материалы Всероссийской Концеренции, г. Тюмень, 26-30 Марта 2012 г. Изд- ИПОС СО РАН, Тюмень, p. 347.
535.	Келлер, Б.А., 1914. По долинам и горам Алтая, Тр. почв.-ботан. экспед. по исслед. колонизационных районов Азиатской России, 1910 г. С-Пб.
536.	Кириченко, Н.И., Баранчиков, Ю.Н., Томошевич, М.А., Кенис, М., 2009. Повреждение листьев древесных растений-интродуцентов членистоногими и грибными патогенами в Центральном сибирском ботаническом саду СО РАН, in: Проблемы Современной Дендрологии. Материалы Международной Научной Конференции, Посвященной 100-Летию Со Дня Рождения Член-Корреспондента АН СССР П.И. Лапина (30 Июня-2 Июля 2009 г., Москва). Товарищество научных изданий КМК, Москва, pp. 758–762.
537.	Кириченко, Н.И., Томошевич, М.А., 2012. Разнообразие насекомых-филлофагов и патогенных грибов на древесных растениях-интродуцентах в Сибири. Известия Санкт-Петербургской лесотехнической академии 200, 185–197.
538.	Кириченко, Н.И., Томошевич, М.А., 2010. Повреждение представителей рода калина насекомыми-филофагами и патогенами в Центральном сибирском ботаническом саду СО РАН. Труды Томского государственного университета, Серия биологическая: Ботанические сады. Проблемы интродукции 274, 192–195.
539.	Кириченко, Н.И., Томошевич, М.А., Баранчиков, Ю.Н., Кенис, М., 2011. Насекомые-филлофаги и возбудители заболеваний на интродуцированных древесных растениях в сибирских ботанических садах, in: Всероссийская Конференция с Международным Участием «Болезни и Вредители в Лесах России: Век XXI». Екатеринбург, pp. 157–160.
540.	Клименко, М.А., 2017. Мучнисторосяные грибы г. Омска и его окрестностей, in: Научное Сообщество Студентов XXI Столетия. Естественные Науки. pp. 12–16.
541.	Коваленко, А.Е., 1995. Класс Basidiomycetes. Порядок Hygrophorales, in: Азбукина, З.М. (Ed.), Низшие растения, грибы и мохообразные Дальнего Востока России. Грибы. Том 3. Наука, СПб., pp. 206–301.
542.	Коваленко, А.Е., 1992. К флоре агариковых грибов Алтайского заповедника. Новости систематики низших растений 28, 61–67.
543.	Коваленко, А.Е., 1989. Определитель грибов СССР. Порядок Hygrophorales. Наука, Л.
544.	Конева, В.В., 2003. Лишайники лесных и болотных фитоценозов юго-востока Томской области. Сибирский экологический журнал 10, 523–528.
545.	Коробова, Л.Н., 2012. Изменения в сообществе микромицетов в процессе восстановления южного чернозема Кулунды. Научные ведомости Белгородского государственного университета, Естественные науки 21, 5–11.
546.	Королева, Е.Ф., 1994. О находке лобарии сетчатой в Алтайском заповеднике, in: Растения Красных Книг в Заповедниках России. М., pp. 161–162.
547.	Королева, Е.Ф., 1987. О лишайниках из Красной книги СССР в Алтайском заповеднике, in: Исчезающие, Редкие и Слабо Изученные Растения и Животные Алтайского Края и Проблемы Их Охраны. Тез. Докл. к Конф. Барнаул, p. 9.
548.	Королева, Е.Ф., 1979. Лишайники Алтайского заповедника (семейства Peltigeraceae, Nephromataceae, Lobariaceae, Hypogymniaceae, Parmeliaceae, Umbilicariaceae), in: Водоросли, Лишайники, Грибы и Мохообразные в Заповедниках РСФСР, Сб. Научн. Тр. ЦНИЛ Главохоты РСФСР. М., pp. 73–82.
549.	Королюк, А.Ю., Пристяжнюк, С.А., Платонова, С.Г., 2000. Сообщества пустынного типа на юго-востоке Западной Сибири. Ботанический журнал 85, 97–105.
550.	Коропачинский, И.Ю., Банаев, Е.В. (Eds.), 2014. Растительное многообразие Центрального сибирского ботанического сада СО РАН. Гео, Новосибирск.
551.	Корытин, Н.С. (Ed.), 2018. Красная книга Свердловской области: животные, растения, грибы. ООО «Мир», Екатеринбург.
552.	Корытин, Н.С. (Ed.), 2008. Красная книга Свердловской области: животные, растения, грибы. Баско, Екатеринбург.
553.	Косогова, Т.А., 2013. Штаммы базидиальных грибов юга Западной Сибири—перспективные продуценты биологически активных препаратов (автореферат дис. ... к.б.н.). Гос. науч. центр вирусологии и биотехнологии «Вектор», Кольцово.
554.	Косогова, Т.А., Горбунова, И.А., Теплякова, Т.В., 2013. Коллекция культур некоторых агарикоидных и гастероидных видов лекарственных грибов Западной Сибири, in: Лекарственные Растения: Фундаментальные и Прикладные Проблемы: Материалы I Международной Научной Конференции (21—22 Мая 2013 г., г. Новосибирск). Изд-во НГАУ, Новосибирск, pp. 498–499.
555.	Костина, Н.Е., Ибрагимова, Ж.Б., Проценко, М.А., Макаревич, Е.В., Скарнович, М.А., Филиппова, Е.И., Горбунова, И.А., Власенко, В.А., Трошкова, Г.П., Мазуркова, Н.А., others, 2013. Выделение, характеристика и противовирусные свойства биологически активных веществ из высших грибов Западной Сибири. Современные проблемы науки и образования 336–336.
556.	Коткова, В.М., 2005. К микобиоте Республики Алтай. Новости систематики низших растений 39, 129–133.
557.	Кошелева, А.П., 2004. Новые виды миксомицетов для Западной Сибири. Микология и фитопатология 38, 41–42.
558.	Кошелева, А.П., Кутафьева, Η.П., 2004. Биота макромицетов между речья Оби и Томи (Томская область, Западная Сибирь). Новости систематики низших растений 37, 106–115.
559.	Крючкова, О.Е., Агафонова, Н.Н., Кутафьева, Н.П., Андреева, О.Н., 2013. Новые и редкие для Сибири виды рода Pholiota (Agaricales, Strophariaceae). Микология и фитопатология 47, 154–158.
560.	Кудашова, Н.Н., Гашков, С.И., Вайшля, О.Б., 2016a. Дополнительные данные к списку макромицетов Томской области. Систематические заметки по материалам Гербария им. П.Н. Крылова Томского государственного университета 114, 49–60. https://doi.org/10.17223/20764103.114.6
561.	Кудашова, Н.Н., Гашков, С.И., Вайшля, О.Б., 2016b. Редкие и охраняемые виды грибов Томской области. Вестн. Том. гос. ун-та. Биология 79–109. https://doi.org/10.17223/19988591/36/6
562.	Кудашова, Н.Н., Гашков, С.И., Кутафьева, Н.П., 2013. Предварительный список макромицетов Томской области: подотдел Pezizomycotina (Ascomycota), класс Agaricomycetes (Basidiomycota). Систематические заметки по материалам Гербария им. П.Н. Крылова Томского государственного университета 107, 22–70.
563.	Кузнецов, Н.И., 1914. Очерк растительности Барнаульского уезда. Томская губ., Переселенч. упр. ed, Предварительный отчёт о ботанических исследованиях в Сибири и Туркестане в 1913 г. С-Пб.
564.	Кукина, Т.П., Горбунова, И.А., Баяндина, И.И., 2009. Биологическая активность ланостаноидов из грибов и растений. Иммунопатология, аллергология, инфектология 1, 144–145.
565.	Кукина, Т.П., Горбунова, И.А., Баяндина, И.И., 2007. Полипренолы некоторых гомобазидиальных грибов (Homobasidiomycetidae). Химия растительного сырья 33–38.
566.	Кукина, Т.П., Горбунова, И.А., Баяндина, И.И., 2006. Полипренолы некоторых базидиальных грибов, in: «Химия и Технология Растительных Веществ». IV Всероссийская Научная Конференция (Сыктывкар, 26-30 Июня 2006 г.). Сыктывкар, p. 102.
567.	Кукина, Т.П., Горбунова, И.А., Баяндина, И.И., 2005. Грибы как источник полипренолов. Успехи медицинской микологии 5, 195.
568.	Куминова, А.В., 1960a. Растительный покров Алтая. РИО СО АН СССР, Новосибирск.
569.	Куминова, А.В., 1960b. Список видов по конкретным участкам ассоциаций (приложение к книге Растительный покров Алтая). Изд-во СО АН СССР, Новосбирск.
570.	Куприянов, А.Н. (Ed.), 2021. Красная книга Кузбасса. Том I. Редкие и находящиеся под угрозой исчезновения виды растений и грибов, 3 е издание, переработанное и дополненное. ed. ВЕКТОР ПРИНТ, Кемерово.
571.	Куприянов, А.Н. (Ed.), 2012. Красная книга Кемеровской области. Т. 1. Редкие и находящиеся под угрозой исчезновения виды растений и грибов, 2nd-е изд-е, перераб. и дополн. ed. Азия принт, Кемерово.
572.	Кутафьева, Н.П., Кутафьев, В.П., Агафонова, Н.Н., Миронова, А.Г., 2008. Ресурсы грибов-дикоросов. Неотложные проблемы человека и сибирской тайги. Ботанические исследования в Сибири 87–101.
573.	Лавров, Николай Николаевич, 2021. . Википедия.
574.	Лавров, Н. Н., 1951. Болезни зерновых культур в Томской области и меры борьбы с ними.
575.	Лавров, Николай Николаевич, 1951a. Флора грибов и слизевиков Сибири и смежных областей Европы, Азии и Америки. Вып. 4. Микофлора хлебных злаков, Труды Томского государственного университета им. В. В. Куйбышева т. 110 Серия биологическая. Издание Томского государственного университета, Томск.
576.	Лавров, Николай Николаевич, 1951b. Флора грибов и слизевиков Сибири. Вып. 5. Очерк микофлоры злаков Сибири., Труды Томского государственного университета им. В. В. Куйбышева т. 113 Серия биологическая. Издание Томского государственного университета, Томск.
577.	Лавров, Н.Н., 1948. Флора грибов и слизевиков Сибири. Вып. 3. Микофлора хлебных злаков, Труды Томского государственного университета им. В. В. Куйбышева. Издание Томского государственного университета, Томск.
578.	Лавров, Н.Н., 1938. Флора грибов и слизевиков Сибири и смежных областей Европы, Азии и Америки. Вып. 2.
579.	Лавров, Н.Н., 1937. Флора грибов и слизевиков Сибири и смежных областей Европы, Азии и Америки. Вып. 1. Труды Томского государственного университета им. В. В. Куйбышева т. 104 Серия биологическая 3, 12–59.
580.	Лавров, Н.Н., 1936. Новый представитель сибирской микологической флоры Dictyophora sibirica n. sp. Труды биологического научно-исследовательского института 2, 41–46.
581.	Лавров, Н.Н., 1932. Определитель растительных паразитов культурных и дикорастущих полезных растений Сибири 148.
582.	Лавров, Н.Н., 1931. Слизевики Северного и Центрального Алтая. Известия Томского отделения Русского ботанического общества 3.
583.	Лавров, Н.Н., 1927. Материалы для флоры слизевиков Сибири: 1. Слизевики окрестностей гор. Томска. Известия Томского отделения Русского ботанического общества 2, 10–21.
584.	Лавров, Н.Н., 1926a. Материалы к микофлоре низовьев реки Енисея и островов Енисейского залива. Известия Томского государственного университета. Томск 77, 158–177.
585.	Лавров, Н.Н., 1926b. Новый сибирский ржавчинник Puccinia reverdattoana. Известия Томского государственного университета 76, 3–5.
586.	Лавров, Н.Н., 1919. Задачи микробиологического исследования Сибири, in: Труды Съезда По Организации Института Исследования Сибири. Томск, pp. 20–22.
587.	Лапшинов, Н.А., Пакуль, В.Н., Старовойтов, А.В., 2013. Рекомендации по проведению весенне-полевых работ. Сибирское отделение Россельхозакадемии, ГНУ Кемеровский НИИСХ, Кемерово.
588.	Леднев, Г.Р., Крюков, В.Ю., Чернышёв, С.Э., 2007. Первая находка Cordyceps militaris Fries. (Ascomycota, Clavicipitales) в Западной Сибири. Евразиатский энтомологический журнал 6, 253–254.
589.	Литовка, Ю.А., 2008. Видовой состав и патогенность грибов рода Fusarium на сеянцах хвойных пород в лесных питомниках Средней Сибири. Микология и фитопатология 42, 35–42.
590.	Лузина, О.А., Седельникова, Н.В., Салахутдинов, Н.Ф., 2020. Усниновая кислота: нахождение в природе, биологическая активность и химические трансформации. Академиздаст, Новосибирск.
591.	Майнагашева, Н.В., Горбунова, И.А., 2008. История изучения макромицетов на юге Средней Сибири, in: Современная Микология в России. Тезисы Докладов 2 Съезда Микологов России. pp. 77–78.
592.	Макаревич, Е.В., Ибрагимова, Ж.Б., Мазурков, О.Ю., Филиппова, Е.И., Горбунова, И.А., Мазуркова, Н.А., 2017. Химический состав и противовирусные свойства экстрактов плодовых тел гастероидных грибов Западной Сибири. Экспериментальная и клиническая фармакология 80, 33–37.
593.	Макрый, Т.В., 1986. Материалы к флоре лишайников Горного Алтая, in: Новое о Флоре Сибири. Наука, Новосбирск, pp. 52–76.
594.	Малышева, В.Ф., 2012. Род Exidia (Auriculariales, Basidiomycota) в России. Микология и фитопатология 46, 365–376.
595.	Малышева, Е.Ф., 2018. Определитель грибов России. Порядок Агариковые. Вып. 2. Семейство Больбитиевые. Нестор-История, СПб.
596.	Малюга, А.А., 2003. Видовой состав и патогенность грибов рода Fusarium, вызывающих сухую гниль клубней картофеля в Западной Сибири. Микология и фитопатология 37.
597.	Манеев, А.Г., Ачимова, А.А., Седельникова, Н.В., Горбунова, И.А. (Eds.), 2017. Красная книга Республики Алтай. Растения, 3rd-е изд. перераб. и доп. ed. Горно-Алтайск.
598.	Манеев, А.Г., Пшеничная, Н.В., 1996. Красная книга Республики Алтай (растения). Редкие и находящиеся под угрозой исчезновения виды растений. Новосибирск.
599.	Марина, Л.В., 2006. Агарикоидные базидиомицеты Висимского заповедника (Средний Урал), Folia Cryptogamica Petropolitana. Изд-во ВИЗР, СПб.
600.	Мерлушкина, М.А., Болотская, Ю.А., 2000. Макромицеты Барнаульского ленточного соснового бора, in: Река Барнаулка, Экология, Флора и Фауна Бассейна. Барнаул, pp. 39–46.
601.	Миловидова, Л.С., 1986. Грибы-дополнительный продукт питания для населения Томской области, in: Пути Рационального Использования Почвенных, Растительных и Животных Ресурсов Сибири. Материалы Конференции. Томск, pp. 102–103.
602.	Миловидова, Л.С., 1984. Грибы, in: Редкие и Исчезающие Виды Животных и Растений Томской Области. Изд-во Томского университета, Томск, pp. 5–14.
603.	Миловидова, Л.С., 1983. Микологические и фитопатологические исследования в Сибири. Микология и фитопатология 17, 7–10.
604.	Миловидова, Л.С., Мелехина, Е.Е., 1972. Вредные грибы зеленых насаждений Томска, in: Водоросли и Грибы Сибири и Дальнего Востока, 2. Новосбирск, pp. 163–165.
605.	Миловидова, Л.С., Мелехина, Е.Е., 1971. Видовой состав грибов на некоторых деревьях и кустарниках, произрастающих в Томске. Бюллетель Сибирского Ботанического Сада 8, 90.
606.	Миловидова, Л.С., Миловидов, Ю.П., 1976. Развитие некоторых грибов макромицетов в окрестностях г. Томска. Труды НИИ биологии и биофизики при ТГУ 7, 184–186.
607.	Миловидова, Л. С, Плац, М.Ш., Толстова, Н.Ю., 1980. Видовой состав базидиальных грибов Томского Приобья, in: Наплёкова, Н.Н., Левадная, Г.Д. (Eds.), Водоросли, Грибы и Лишайники Юга Сибири. Наука, М., pp. 183–213.
608.	Миловидова, Л. С., Плац, М.Ш., Толстова, Н.Ю., 1980. Гомобазидиальные грибы Томского Приобья, in: Вопросы Биологии. Изд-во Томского университета, Томск, pp. 65–68.
609.	Миловидова, Л.С., Сницерева, Г.Н., Толстова, Н.Ю., 1977. Агариковые грибы некоторых районов Томской области и перспективы их использования, in: Природные ресурсы Сибири. Изд-во Томск. ун-та, Томск, pp. 45–52.
610.	Миловидова, Л.С., Толстова, Н.Ю., 1984. Новое об интересных грибах, in: Заметки По Фауне и Флоре Сибири. Изд-во Томского университета, Томск, pp. 113–115.
611.	Миловидова, Л.С., Толстова, Н.Ю., 1982. Грибы кедровых лесов Томской области, in: Проблемы Комплексного Использования Кедровых Лесов: Материалы Всесоюзной Научно-Практической Конференции 9-10 Сентября 1981 г. Томск, pp. 195–19.
612.	Миловидова, Л.С., Толстова, Н.Ю., 1979. О нахождении редких видов дискомицетов в Томской области. Новые данные о фауне и флоре Сибири 167–174.
613.	Миловидова, Л.С., Толстова, Н.Ю., 1977. Грибы-дискомицеты в некоторых районах Томской области, in: Вопросы Биологии. Изд-во ТГУ, Томск, pp. 73–75.
614.	Миловидова, Л.С., Толстова, Н.Ю., 1974. О нахождении Sarcosoma globosum Casp. и некоторых других грибов в Томской области, in: Водные и Наземные Сообщества Низших Растений Сибири. Новосибирск, pp. 145–147.
615.	Миловидова, Л.С., Толстова, Н.Ю., Сницерова, Г.Н., 1978. О съедобных грибах, их урожае и охране в Томской области, in: Вопросы Биологии. pp. 134–137.
616.	Миловидова, Л.С., Толстова, Н.Ю., Шейкина, С.И., 1973. О развитии грибов-макромицетов в некоторых районах Томской области летом 1972 года, in: Вопросы Ботаники, Экологии и Почвоведения. Изд-во Том. ун-та, Томск, pp. 43–47.
617.	Миронченко, К.Ю., Захарова, О.И., Филиппова, А.В., 2014. Некоторые сведения об аскомицетах Кемеровской области, in: Материалы VII Всероссийского Когресса Молодых Биологов. Издательство Уральского университета, Екатеринбург, pp. 130–132.
618.	Мурашкинский, К.Е., 1940. Трутовики Сибири. II. О некоторых видах на лиственных породах. Омск.
619.	Мурашкинский, К.Е., 1939. Горно-таёжные трутовики Сибири. Труды Омского сельско-хозяйственного ин-та им. С.М. Кирова 27, 75–108.
620.	Мурашкинский, К.Е., 1933. Иностранная литература по микофлоре Западной Сибири за 1923-1933 гг. Изд-во Сибирского института сельского хозяйства, Омск.
621.	Мурашкинский, К.Е., 1927a. Лиственничная губка. Омск.
622.	Мурашкинский, К.Е., 1927b. Очерк истории, результатов и перспектив изучения микофлоры Сибирского края, in: Труды I Сибирского краевого научно-исследовательского съезда. Том III. Новосибирск, pp. 170–175.
623.	Мурашкинский, К.Е., 1924. Материалы по микофлоре Западной Сибири. Труды Сибирской Академии сельского хозяйства и лесоводства 3.
624.	Мурашкинский, К.Е., Зилинг, М.К., 1928. Материалы по микофлоре Алтая и Саян. Труды Сибирского института сельского хозяйства и лесоводства 10, 361–390.
625.	Мухин, В.А., 1993. Биота ксилотрофных базидиомицетов Западно-Сибирской равнины. УИФ «Наука», Екатеринбург.
626.	Мухин, В.А., Кнудсен, Х., Ушакова, Н.В., Корфиксен, П., 2008. Трутовые грибы Горного Алтая, in: Биоразнообразие, проблемы экологии Горного Алтая и сопредельных регионов: настоящее, прошлое, будущее. Материалы Международной конференции (Горно-Алтайск, 22–26 сентября 2008 г.). Часть I. Presented at the Биоразнообразие, проблемы экологии Горного Алтая и сопредельных регионов: настоящее, прошлое, будущее, Горно-Алтайск, pp. 259–263.
627.	Мухин, В.А., Третьякова, А.С., Прядеин, Д.В., Пауков, А.Г., Юдин, М.М., Фефелов, К.А., Ширяев, А.Г., 2003. Растения и грибы национального парка «Припышминские боры». Изд-во Урал. ун-та, Екатеринбург.
628.	Мучник, Е.Э., Вондракова, О.С., Пауков, А.Г., Кулаков, В.Г., Давыдов, Е.А., Веденеев, А.М., Урбанавичюс, Г.П., 2015. Предложения по включению лишайников аридных сообществ в новое издание Красной книги Российской Федерации, in: Ведение Региональных Красных Книг: Достижения, Проблемы и Перспективы: Сборник Материалов II Всероссийской Научно-Практической Конференции с Международным Участием, Волгоград, 21-24 Апреля 2015 г. «Издательство Крутон», Волгоград, pp. 190–192. http://dx.doi.org/10.13140/RG.2.1.1372.4640
629.	Науменко, Ю.В., Горбунова, И.А., Власенко, В.А., Власенко, А.В., 2018. Микологический гербарий Центрального сибирского ботанического сада СО РАН. История и перспективы развития. Растительный мир Азиатской России 100–104. https://doi.org/10.21782/RMAR1995-2449-2018-1(100-104)
630.	Науменко, Ю.В., Седельникова, Н.В., Ермолаев, В.И., 2002. Мария Сергеевна Куксн (к 75-летию со дня рождения). Сибирский экологический журнал 9, 633–635.
631.	Наумов, Н., 1915. Грибы Урала. I. Записки Уральскаго общества любителей естествознанія 35, 1–48.
632.	Нездойминого, Э.Л., 2001. Базидиальные макромицеты в горных тундрах Полярного Урала. Микология и фитопатология 35, 26–29.
633.	Нездойминого, Э.Л., 1996. Определитель грибов России. Порядок Агариковые. Вып. 1. Семейство Паутинниковые, Определитель грибов России. Наука, СПб.
634.	Нездойминого, Э.Л., 1980a. Изучение грибов рода Cortinarius в СССР. VII. Краткий обзор подрода Dermocybe (Fr.) Fr. Новости систематики низших растений 17, 52–61.
635.	Нездойминого, Э.Л., 1980b. К пониманию Lepiota amyloidea Sing. и L. lignicola Karst. Микология и фитопатология 14, 388–390.
636.	Нездойминого, Э.Л., 1979. Изучение грибов рода Cortinarius в СССР. VI. Краткий обзор подрода Leprocybe Mos. Новости систематики низших растений 16, 78–85.
637.	Нездойминого, Э.Л., 1978a. Изучение грибов рода Cortinarius в СССР. IV. Краткий обзор подрода Sericeocybe P. D. Orton. Новости систематики низших растений 15, 113–123.
638.	Нездойминого, Э.Л., 1978b. Изучение грибов рода Cortinarius в СССР. V. Cortinarius hemitrichus (Fr.) Fr. и близкие ему виды. Новости систематики низших растений 15, 123–128.
639.	Нездойминого, Э.Л., 1977. Изучение грибов рода Cortinarius в СССР. III. О некоторых мелкоплодных видах из подрода Telamonia (Fr.) Fr. Новости систематики низших растений 14, 98–103.
640.	Никитина, С. М., 2008. Комплексная устойчивость многолетних луков к заболеваниям. Сибирский вестник сельскохозяйственной науки 10, 38–41.
641.	Никитина, Светлана Михайловна, 2008. Патогенные микромицеты и оптимизация фитосанитарного состояния лука в лесостепи Приобья: автореф. дисс. ... канд. биол. наук. Кинель.
642.	Никитина, С.М., Гринберг, Е.Г., 2015. Особенности диагностики фузариозной гнили лука-шалота при хранении. Сибирский вестник сельскохозяйственной науки 2, 22–28.
643.	Никитина, С.М., Томошевич, М.А., 2003. Патогенные грибы на видах черемухи в условиях ЦСБС СО РАН, in: Защита Растений в Сибири: Сб. Науч. Тр. Новосибирский государственный аграрный университет, Новосибирск, pp. 58–61.
644.	Николаева, Т.Л., 1940. К монографии некоторых родов из сем. Polyporaceae европейской части Союза и Кавказа (Trametes, Daedalea, Lenzites), in: Савич, В.П. (Ed.), Труды Ботанического института АН СССР. Серия II. Споровые растения. Выпуск 4. Изд-во АН СССР, М.; Л., pp. 377–431.
645.	Новожилов, Ю.К., Шнитлер, М., Власенко, А.В., Фефелов, К.А., 2009. Миксомицеты Алтая: таксономическое и экологическое разнообразие, in: Изучение Грибов в Биогеоценозах. Материалы 5-й Международной Конференции. ПГПУ, Пермь, pp. 172–175.
646.	Ноздренко, М.В., 1974. Основной состав грибов зеленых насаждений Академгородка (Новосибирск), in: Водные и Наземные Сообщества Низших Растений Сибири. Наука, Новосибирск, pp. 136–147.
647.	Ноздренко, М.В., 1970. Шляпочные грибы в городских зеленых насаждениях, in: Попова, Т.Г., Васильева, Л.Н. (Eds.), Водоросли и грибы Сибири и Дальнего Востока. Часть 1 (3). Наука, Новосибирск, pp. 219–223.
648.	Ноздренко, М.В., 1968. Болезни цветочно-декоративных растений, используемых в озеленении городов Западной Сибири, in: Интродукция Декоративных Растений Для Цветников, Газонов Сибири: Сб. Тр. Новосибирск, pp. 63–67.
649.	Ноздренко, М.В., 1965a. Материалы к микофлоре сибирского кедра, in: Водоросли и Грибы Западной Сибири, 2. Новосибирск, pp. 142–148.
650.	Ноздренко, М.В., 1965b. Паразитная и сапрофитная микофлора плодовых и ягодных растений Новосибирской области, in: Растительные Ресурсы Сибири, Урала и Дальнего Востока. Наука, Новосибирск, pp. 442–446.
651.	Ноздренко, М.В., 1964a. Грибы зеленых насаждений городов Новосибирской области, in: Водоросли и грибы Сибири и Дальнего Востока. Часть 1. Труды Центрально-Сибирского ботанического сада. Вып. 8. Наука, Новосибирск, pp. 196–203.
652.	Ноздренко, М.В., 1964b. Основной состав грибов зеленых насаждений Новосибирской области, in: Водоросли и Грибы Западной Сибири, Труды Центрального Сибирского Ботанического Сада. pp. 196–204.
653.	Ноздренко, М.В., 1961. Болезни зеленых насаждений города Новосибирска, in: Растительные богатства Новосибирской области. Изд-во СО АН СССР, Новосибирск, pp. 189–197.
654.	Ноздренко, М.В., 1960. Главнейшие грибные болезни зеленых насаждений Новосибирска, in: Труды Центрально-Сибирского ботанического сада. Вып. 3. Изд-во СО АН СССР, Новосибирск, pp. 57–64.
655.	Нухимовская, Ю.Д., Коваленко, А.Е., 2001. Аннотированная библиография и предварительный анализ состояния изученности микобиоты заповедников России, in: Павлов, Д.С. (Ed.), Заповедное дело. Научно-методические записки комиссии по заповедному делу. Вып. 8. М., pp. 148–210.
656.	Окснер, А.М., 1948. Маловiомi й новi для СРСР лишайники. Ботан. журн. АН УСРС 5, 92–99.
657.	Осинцева, Л.А., Чекрыга, Г.П., 2006. Структура сообществ микромицетов пыльцевой обножки. Сибирский вестник сельскохозяйственной науки 2, 88–92.
658.	Пармасто, Э., 1963. К микологической флоре Коми АССР, in: Ученые записки Тартуского государственного университета. Выпуск 136. Труды по ботанике. 6. Тарту, pp. 103–129.
659.	Пармасто, Э., 1961. Предварительный обзор рода Cerinomyces Martin в СССР. Eesti NSV Tead. Akad. Toimet., Biol. 10, 231–235.
660.	Пармасто, Э., 1959. О распространении некоторых редких трутовых грибов. Eesti NSV Tead. Akad. Toimet., Biol. 8, 266–278.
661.	Пармасто, Э.Х., 1967. Трутовые грибы севера Советского Союза. Микология и фитопатология 1, 280–286.
662.	Пармасто, Э.Х., 1965. Определитель рогатиковых грибов СССР. Сем. Clavariaceae. Наука, М., Л.
663.	Пармасто, Э.Х., 1962. Новые виды и разновидности грибов. Tremellales и Aphyllophorales. Бот. матер. Отд. споров. раст. БИН АН 15, 125–137.
664.	Пашенова, Н.В., Полякова, Г.Г., Афанасова, Е.Н., 2009. Изучение грибов синевы древесины в хвойных лесах Центральной Сибири. Хвойные бореальной зоны 26, 22–27.
665.	Перова, Н.В., 1993. Грибы, in: Флора Салаирского Кряжа. pp. 3–31.
666.	Перова, Н.В., 1986a. Материалы к флоре гастеромицетов Западной Сибири. Новости систематики низших растений 23, 150–152.
667.	Перова, Н.В., 1986b. Шляпочные грибы липовых лесов Горной Шории, in: Новое о Флоре Сибири. Наука, Новосибирск, pp. 45–51.
668.	Перова, Н.В., 1982. Новые и редкие для флоры Сибири виды агариковых грибов. Новости систематики низших растений 19, 80.
669.	Перова, Н.В., 1977. Агариковые грибы Центральной Барабы, in: Попова, Т.Г. (Ed.), Природные комплексы низших растений Западной Сибири. Наука, Новосибирск, pp. 174–182.
670.	Перова, Н.В., 1974. К экологии агариковых грибов фитоценозов южной тайги (Томская область), in: Водные и Наземные Сообщества Низших Растений Сибири. Изд-во Наука Сибирское отделение, Новосибирск, pp. 132–136.
671.	Перова, Н.В., 1973. Агариковые грибы основных растительных сообществ южной тайги Томской области, in: Водоросли, Грибы и Лишайники Лесной и Лесостепной Зон Сибири. «Наука», Сиб. отд-ние, Новосибирск, pp. 102–106.
672.	Перова, Н.В., 1972. Агариковые грибы пихтового леса юга Томской области, in: Попова, Т.Г., Васильева, Л.Н. (Eds.), Водоросли и грибы Сибири и Дальнего Востока. Часть 2 (4). Наука, Новосибирск, pp. 178–182.
673.	Перова, Н.В., 1968. Агариковый гриб Rhodophyllus abortinus (Berk. et Curt.) Sing. в Западной Сибири. Микология и фитопатология 2, 517–518.
674.	Перова, Н.В., Горбунова, И.А., 2007. Грибы, in: Лащинский, Н.Н. (Ed.), Флора Салаирского кряжа. Гео, Новосибирск, pp. 70–97.
675.	Перова, Н.В., Горбунова, И.А., 2003. Биота макромицетов черневых лесов южной Сибири, in: «Ботанические Исследования в Азиатской России»: Материалы XI Съезда Русского Ботанического Общества (Новосибирск-Барнаул, 18–22 Августа 2003.г.), Барнаул. pp. 52–53.
676.	Перова, Н.В., Горбунова, И.А., 2001. Макромицеты юга Западной Сибири. Изд-во СО РАН, Новосибирск.
677.	Перова, Н.В., Горбунова, И.А., Королюк, А.Ю., 2003. Особенности биоты макромицетов в сообществах мезофильнотравяных березово-сосновых лесов Южной Сибири. Сибирский экологический журнал 10, 433–443.
678.	Пигнатти, В.Н., 1912. Списокъ грибовъ, собранныхъ въ г. Тобольскѣ и его окрестностяхъ. Ежегодникъ Тобольскаго губернскаго музея 18, 16–18.
679.	Пищальникова, Е.Ф., 2001. Болезни ив в дендрарии ЦСБС СО РАН, in: Проблемы Лесоводства и Лесовосстановления На Алтае: Тез. Докл. I Международ. Конф. Барнаульский гос. ун-т, Барнаул, pp. 110–113.
680.	Плешанов, А.С., Макрый, Т.В., Доржиев, Ц.З., 1990. Кадастровая карта редких, эндемичных и реликтовых видов растений и животных бассейна озера Байкал. Наука, Новосбирск.
681.	Прохоров, В.П., 2004. Определитель грибов России. Дискомицеты. Вып. 1. Копротрофные виды. Т-во научных изданий КМК, М.
682.	Прохоров, В.П., 1999a. Дискомицеты Алтайского государственного заповедника I. Порядок LEOTIALES. Микология и фитопатология 33, 314–318.
683.	Прохоров, В.П., 1999b. Дискомицеты Алтайского государственного заповедника II. Порядок PEZIZALES. Микология и фитопатология 33, 376–379.
684.	Проценко, М.А., Макаревич, Е.В., Ибрагимова, Ж.Б., Филиппова, Е.И., Власенко, В.А., Мазуркова, Н.А., 2019a. Противовирусная активность экстрактов макромицета Bjerkandera adusta в отношении вирусов гриппа и герпеса. Биофармацевтический журнал 11, 38–44.
685.	Проценко, М.А., Макаревич, Е.В., Ибрагимова, Ж.Б., Филиппова, Е.И., Костина, Н.Е., Горбунова, И.А., 2019b. Экстракты базидиальных грибов порядков Agaricales, Polyporales и Hymenochaetales, обладающие противовирусной активностью. Успехи медицинской микологии XX, 519–522.
686.	Проценко, М.А., Филиппова, Е.И., Ибрагимова, Ж.Б., Власенко, В.А., Макаревич, Е.В., Мазуркова, Н.А., 2019c. Разработка противовирусного средства  основе экстрактов дереворазрушающего базидиомицета Bjerkandera adusta, in: VI Между Род я Конференция Молодых Ученых: Биофизиков, Биотехнологов, Молекулярных Биологов и Вирусологов. Сборник Тезисов. pp. 379–382.
687.	Пусева, О.В., Торопова, Е.Ю., 2016. Формирование патогенного комплекса семян ячменя и его регулирование в лесостепи Новосибирской области, in: Достижения и Перспективы Студенческой Науки. Сборник Научных Студенческих Трудов Агрономического Факультета, Посвященный 80-Летию Новосибирского ГАУ. Новосибирский государственный аграрный университет, Новосибирск, pp. 235–240.
688.	Разумов, И.А., Казачинская, Е.И., Пучкова, Л.И., Косогова, Т.А., Горбунова, И.А., Локтев, В.Б., Теплякова, Т.В., 2013. Протективная активность водных экстрактов из высших грибов при экспериментальной герпесвирусной инфекции у белых мышей. Антибиотики и химиотерапия 58, 8–12.
689.	Разумов, И.А., Косогова, Т.А., Казачинская, Е.И., Пучкова, Л.И., Щербакова, Н.С., Горбунова, И.А., Михайловская, И.Н., Локтев, В.Б., Теплякова, Т.В., 2010. Противовирусная активность водных экстрактов и полисахаридных фракций, полученных из мицелия и плодовых тел высших грибов. Антибиотики и химиотерапия 55.
690.	Райтвийр, А.Г., 1967. Определитель гетеробазидиальных грибов (Heterobasidiomycetidae) СССР. Наука, Л.
691.	Рассадина, К.А., 1968. О некоторых интересных и малоизвестных Parmelia из подрода Melanoparmelia. Новости систематики низших растений 5, 248–251.
692.	Рассадина, К.А., 1938. Материалы к флоре лишайников Алтая. Тр. Бот ин-та АН СССР, 2 4, 295–321.
693.	Ребриев, Ю.А., 2016. Гастеромицеты рода Lycoperdon в России. Микология и фитопатология 50, 302–312.
694.	Ребриев, Ю.А., 2013. Гастеромицеты рода Calvatia в России. Микология и фитопатология 47, 231–239.
695.	Ребриев, Ю.А., 2010. Гастеромицеты рода Scleroderma (Sclerodermataceae) в России. Микология и фитопатология 44, 332–339.
696.	Ребриев, Ю.А., 2009. Гастеромицеты рода Disciseda (Lycoperdaceae) в России. Микология и фитопатология 43, 236–242.
697.	Ребриев, Ю.А., 2007. Гастеромицеты рода Geastrum в России. Микология и фитопатология 41, 139–151.
698.	Ребриев, Ю.А., Агеев, Д.В., Кокаева, Л.Ю., Ярославцева, О.Н., 2020a. Первая находка Phallus ultraduplicatus (Phallaceae, Basidiomycetes) в России. Бюл. Москов. о-ва испыт. природы. Отд. биол. 125, 66–70.
699.	Ребриев, Ю.А., Булах, Е.М., Горбунова, И.А., Ерофеева, Е.А., 2018. Редкие виды гастеромицетов из азиатской части России. Микология и фитопатология 52, 349–355. https://doi.org/10.1134/S0026364818050069
700.	Ребриев, Ю.А., Горбунова, И.А., 2007. Гастеромицеты юга Западной и Средней Сибири. Сибирский ботанический вестник: электронный журнал 2, 51–60.
701.	Ребриев, Ю.А., Двадненко, К.В., 2017. Гастеромицеты рода Bovista в России. Микология и фитопатология 51, 365–374.
702.	Ребриев, Ю.А., Кром, И.Ю., Степанов, Н.В., Власенко, В.А., Филиппова, А.В., 2020b. Распространение Geastrum melanocephalum в азиатской части России. Turczaninowia 23, 112–117. https://doi.org/10.14258/turczaninowia.23.3.12
703.	Ревердатто, В.В., 1921. Основные фармации высокогорно-тундровой зоны Северо-Восточного Алтая. Изв. Томск. отд-ния РБО 1, 25–29.
704.	Ревердатто, Л.Ф., 1925. К вопросу о судьбе липового острова в Кузнецком Алатау. Известия Томского государственного университета 75, 277–282.
705.	Романова, Е.В., 2012. Лишайники - биоиндикаторы атмосферного загрязнения г. Кемерово. Вестник Томского государственного университета. Биология 4, 203–214.
706.	Сафатов, А.С., Теплякова, Т.В., Белан, Б.Д., Буряк, Г.А., Воробьева, И.Г., Михайловская, И.Н., Панченко, М.В., Сергеев, А.Н., 2009. Концентрация и изменчивость состава микромицетов в атмосферном аэрозоле юга Западной Сибири. Оптика атмосферы и океана 22, 901–907.
707.	Светашева, Т.Ю., Морозова, О.В., Горбунова, И.А., Агеев, Д.В., Агеева, Ю.Ф., Брандруд, Т.Е., Далберг, А., 2019. Результаты международной микологической экспедиции 2018 г. в окрестностях Телецкого озера (Алтайский государственный природный биосферный заповедник). Полевые исследования в Алтайском биосферном заповеднике 1, 92–100.
708.	Светашева, Т.Ю., Ребриев, Ю.А., Воронина, Е.Ю., Коваленко, А.Е., Булах, Е.М., Горбунова, И.А., Кияшко, А.А., Кудашова, Н.Н., Морозова, О.В., Переведенцева, Л.Г., 2017. Предложения в новое издание Красной книги РФ: агарикоидные и гастероидные базидиомицеты, in: Современная Микология в России. pp. 156–158.
709.	Седельников, В.П., Науменко, Ю.В., Седельникова, Н.В., Горбунова, И.А., Писаренко, О.Ю., Шауло, Д.Н., 2007. Биоразнообразие и пространственная организация растительного мира Сибири. Сибирский экологический журнал 14, 159–168.
710.	Седельников, В.П., Седельникова, Н.В., 1974a. Горные тундры Кузнецкого Алатау, in: Тезисы Докл. УI Всесоюзн. Совещ. По Вопросам Изучения и Освоения Флоры и Раст. Высокогорий. Ставрополь.
711.	Седельников, В.П., Седельникова, Н.В., 1974b. Роль лишайниковых синузий в высокогорных фитоценозах северной части Алтае-Саянской горной области. Ботанический журнал 64, 671–679.
712.	Седельникова, Л.Л., Воробьева, И.Г., 1993. Динамика развития фузариоза гладиолусов в условиях Центрального сибирского ботанического сада. Информационный листок 126, 4.
713.	Седельникова, Н.В., 2017. Видовое разнообразие лихенобиоты Западной Сибири и оценка участия видов лишайников в основных её горных и равнинных фитоценозах. Академическое изд-во «Гео», Новосибирск.
714.	Седельникова, Н.В., 2016. Высокогорная растительность Северной Азии: лишайниковые тундры. Растительный мир Азиатской Росcии 3, 55–67.
715.	Седельникова, Н.В., 2014a. Лишайники, in: Растительное Многообразие Центрального Сибирского Ботанического Сада СО РАН. Академическое издательство «Гео», Новосибирск, pp. 39–73.
716.	Седельникова, Н.В., 2014b. Роль ЦСБС СО РАН в лихенологических исследованиях Сибири. Растительный мир Азиатской Росcии 3, 87–92.
717.	Седельникова, Н.В., 2013a. Лишайники, in: Динамика Экосистем Новосибирского Академгородка. Изд-во СО РАН, Новосибирск, pp. 136–147.
718.	Седельникова, Н.В., 2013b. Разнообразие лихенобиоты Алтае-Саянского экорегиона. Растительный мир Азиатской Росcии 12–54.
719.	Седельникова, Н.В., 2009a. Биоразнообразие лихенобиоты Западно-Сибирской равнины. Растительный мир Азиатской России 1, 1–5.
720.	Седельникова, Н.В., 2009b. Лихенобиота Западной Сибири. Сибирский экологический журнал 549–558. https://doi.org/10.1134/S1995425509040055
721.	Седельникова, Н.В., 2008. Лихенобиота Алтае-Саянского экорегиона. Сибирский экологический журнал 6, 851–858. https://doi.org/10.1134/S1995425508060052
722.	Седельникова, Н.В., 2007a. Лишайники, in: Флора Салаирского Кряжа. Акад. изд-во «Гео», Новосибирск, pp. 98–136.
723.	Седельникова, Н.В., 2007b. Растения-сфинксы в Новосибирском научном центре, in: Природа Академгородка 50 Лет Спустя. Наука, Новосибирск, pp. 58–66.
724.	Седельникова, Н.В., 2006a. Анализ лихенофлоры Средней Сибири, in: Материалы Всероссийской Конференции, Посвященной 60-Летию Центр. Сиб. Ботсада «Роль Ботан. Садов в Сохранении Биоразнообр. Раст. Мира Азиатской России: Настоящее и Будущее». Изд-во «Сибтехнорезерв», Новосибирск.
725.	Седельникова, Н.В., 2006b. Владимир Иванович Ермолаев (к 70-летию со дня рождения). Сибирский экологический журнал 249–251.
726.	Седельникова, Н.В., 2006c. Лишайники музея-заповедника «Томская писаница» (Кемеровская область). Сибирский экологический журнал 677–683.
727.	Седельникова, Н.В., 2005a. Анализ лихенофлоры Западной Сибири, in: Материалы III Международной Научной Конференции, Посвященной 120-Летию Гербария Им. П.Н. Крылова Томского Госуниверситета «Проблемы Изучения Растительного Покрова Сибири». Изд-во Томского ун-та.
728.	Седельникова, Н.В., 2005b. Биологическое разнообразие лишайников Алтая, in: Материалы Юбилейной Научно-Практической Конференции «Роль Биоразнообразия в Экономике и Экологии Горных Территорий». Горно-Алтайск.
729.	Седельникова, Н.В., 2005c. Биоразнообразие лишайников Алтае-Саянского экорегиона, in: Материалы Всероссийской Конференции «Биоразнообразие и Пространственная Организация Растительного Мира Сибири, Методы Изучения и Охраны. Новосибирск.
730.	Седельникова, Н.В., 2003a. Видовое разнообразие лишайников новосибирского Академгородка. Сибирский экологический журнал 10, 479–486.
731.	Седельникова, Н.В., 2003b. Видовой состав лишайников наскальных изображений и курганов в горах Алтая. Сибирский экологический журнал 10, 467–478.
732.	Седельникова, Н.В., 2002. Биоразнообразие лишайников горных экосистем Сибири. Сибирский экологический журнал 9, 541–548.
733.	Седельникова, Н.В., 2001. Использование лишайников для датировки петроглифов. Сибирский экологический журнал 8, 479–481.
734.	Седельникова, Н.В., 2000. The diversity of mountains of South Siberia, in: Biodiversity and Dinamics of Ecosystems in North Eurasia. Новосибирск.
735.	Седельникова, Н.В., 1996a. Редкие высокогорные лишайниковые сообщества Сибири, in: Зеленая Книга Сибири. Наука, Новосибирск.
736.	Седельникова, Н.В., 1996b. Сосновый лишайниковый ксерофитный лес, in: Зеленая Книга Сибири. Наука, Новосибирск.
737.	Седельникова, Н.В., 1994a. Лишайники в степных экосистемах Южной Сибири. Сибирский экологический журнал 5, 453–458.
738.	Седельникова, Н.В., 1994b. Оценка биологического разнообразия лишайников Сибири. Сибирский экологический журнал 6, 563–575.
739.	Седельникова, Н.В., 1993a. Лишайники в структуре светлохвойных лесов Алтая и Кузнецкого нагорья. Сибирский биологический журнал 1, 18–25.
740.	Седельникова, Н.В., 1993b. Лишайники в структуре темнохвойных лесов Алтая и Кузнецкого нагорья. Ботанический журнал 78, 23–31.
741.	Седельникова, Н.В., 1993c. Лишайники Салаира, in: Флора Салаирского Кряжа. УД СО РАН, pp. 199332–78.
742.	Седельникова, Н.В., 1993d. Состав лихенофлоры Восточного Саяна. Сибирский биологический журнал 4, 3–9.
743.	Седельникова, Н.В., 1990. Лишайники Алтая и Кузнецкого нагорья. Наука, Новосибирск.
744.	Седельникова, Н.В., 1988. Анализ лихенофлоры Алтая, in: Тезисы VIII Съезда ВБО.
745.	Седельникова, Н.В., 1987. Лишайники горно-степных фитоценозов Алтая. Ботанический журнал 72, 626–632.
746.	Седельникова, Н.В., 1986. Новые и редкие для лихенофлоры Сибири виды лишайников с Алтая, in: Новое о Флоре Сибири. Наука, Новосибирск.
747.	Седельникова, Н.В., 1985. Лихенофлора нагорья Сангилен. Наука, Новосибирск.
748.	Седельникова, Н.В., 1984a. Лишайники горно-степных сообществ Алтая, in: Материалы УII Конференции По Споровым Растениям Средней Азии и Казахстана. Алматы.
749.	Седельникова, Н.В., 1984b. О рациональном использовании лишайников – источника лекарственного сырья, in: Биологические Ресурсы Алтайского Края и Их Освоение. Барнаул, pp. 85–87.
750.	Седельникова, Н.В., 1983. Растение – сфинкс. Научно-популярный журнал «Химия и жизнь» 2.
751.	Седельникова, Н.В., 1982a. Лишайники – индикаторы горных пород, in: Исследование Растительного Мира Нетрадиционными Методами. Наука, Новосибирск, pp. 35–40.
752.	Седельникова, Н.В., 1982b. Новый вид из рода Placodium (Ach.) Müll. Arg. Новости систематики низших растений 19, 165–166.
753.	Седельникова, Н.В., 1981. Нотобореальные лишайники во флоре Кузнецкого нагорья, in: Новые Данные о Фитогеографии Сибири. Наука, Новосибирск.
754.	Седельникова, Н.В., 1980. Лишайники карбонатных местообитаний Кузнецкого нагорья. Наука, Новосибирск, pp. 137–144.
755.	Седельникова, Н.В., 1978a. Географические связи в лихенофлоре Кузнецкого нагорья и Арктики, in: Систематика и География Растений Сибири. Наука, Новосибирск, pp. 149–157.
756.	Седельникова, Н.В., 1978b. Лишайниковые синузии карбонатных местообитаний Кузнецкого нагорья, in: Материалы УI Конференции По Споровым Растениям Средней Азии и Казахстана. Душанбе.
757.	Седельникова, Н.В., 1977a. Альпийский элемент в лихенофлоре Кузнецкого нагорья, in: Вопросы Изучения и Освоения Флоры и Раст. Высокогорий. Тезисы Докладов. Новосибирск.
758.	Седельникова, Н.В., 1977b. Реликты в лихенофлоре Горной Шории. Ботанический журнал 62, 363–370.
759.	Седельникова, Н.В., 1977c. Флора лишайников Горной Шории, in: Природные Комплексы Низших Растений Западной Сибири. Наука, Новосибирск.
760.	Седельникова, Н.В., 1976. Новые и редкие виды лишайников для флоры Азии. Новости систематики низших растений 13, 185–192.
761.	Седельникова, Н.В., 1974. Фитомасса лишайниковых синузий гольцового пояса Кузнецкого Алатау. Растительные ресурсы 10, 120–122.
762.	Седельникова, Н.В., 1973a. Лишайники Горной Шории: автореф. дисс. Киев.
763.	Седельникова, Н.В., 1973b. Основные лишайниковые группировки Горной Шории, in: Водоросли, Грибы и Лишайники Лесной и Лесостепной Зон Сибири. Наука, Новосибирск.
764.	Седельникова, Н.В., 1971. К  вопросу о реликтах среди лишайников Горной Шории, in: Материалы 1-й Конференции По Споровым Растениям Украины. Киев.
765.	Седельникова, Н.В., 1970a. Лишайники липового острова на Кузнецком Алатау. Изв. Сиб. отд. АН СССР, сер. Биол.-мед. наук 56–59.
766.	Седельникова, Н.В., 1970b. Про новий вид Pyrenodesmia з Горноi Шорii. Укр. бот. журн. 27.
767.	Седельникова, Н.В., Лащинский, Н.Н., 1991. Лишайники сосновых лесов Салаира. Ботанический журнал 76, 20–29.
768.	Седельникова, Н.В., Лащинский, Н.Н., 1990. Лишайники карбонатных местообитаний Салаира. Изв. СО АН СССР 2, 51–58.
769.	Седельникова, Н.В., Лащинский, Н.Н., Лузанов, В.Г., 1989a. Лишайники-эпифиты липового леса Салаира. Изв. СО АН СССР 3, 1572–1583.
770.	Седельникова, Н.В., Лащинский, Н.Н., Лузанов, В.Г., 1989b. Эпифитные лишайники черневых лесов Салаира. Ботанический журнал 74, 1572–1583.
771.	Седельникова, Н.В., Равкин, Ю.С., Цыбулин, С.М., Чеснокова, С.В., 2018. Территориальная неоднородность лихенобиоты Западной Сибири (в сравнении с другими сообществами). Принципы экологии 4, 138–155.
772.	Седельникова, Н.В., Романова, Е.В., 2010. Лишайники – биоиндикаторы атмосферного загрязнения Новосибирской городской агломераци. Академическое изд-во «Гео», Новосибирск.
773.	Седельникова, Н.В., Таран, Г.С., 2000. Основные черты лихенофлоры Елизаровского заказника (нижняя Обь). Krylovia. Сибир. ботан. журн. 2, 46–53.
774.	Сидоров, Г.Н., Пликина, Н.В. (Eds.), 2015. Красная книга Омской области, 2nd-е изд., перераб. и доп. ed. Изд-во ОмГПУ, Омск.
775.	Силантьева, М.М., Терехина, Т.А., 1997. Распространение некоторых редких грибов в Алтайском крае, in: Особо Охраняемые Природные Территории Алтайского Края и Сопредельных Регионов. Барнаул, pp. 202–203.
776.	Симагин, В.С., Томошевич, М.А., 2013. Вопросы комплексной устойчивости сортов черемухи в условиях Западной Сибири, in: Материалы I Международной Научной Конференции «Нетрадиционные, Новые и Забытые Виды Растений: Научные и Практические Аспекты Культивирования» (10-12 Сентября 2013 г, Киев). Киев, pp. 316–318.
777.	Сирко, А.В., 1966. О микофлоре полуостровов озера Медвежьего (Курганская область), in: Горчаковский, П.Л. (Ed.), Записки Свердловского отделения Всесоюзного Ботанического общества. Выпуск четвертый. Вопросы физиологии и геоботаники. Свердловск, pp. 157–162.
778.	Скачко, Е.Ю., 2003. Лишайники степной и лесостепной зон Алтайского края и их использование для биоиндикации состояния окружающей среды. Алтайский государственный аграрный университет.
779.	Скачко, Е.Ю., 2002a. Таксономический состав флоры лишайников степной и лесостепной зон юга Западной Сибири, in: Проблемы Ботаники Южной Сибири и Монголии.-Тез. Докл. I Междунар. Научно-Практич. Конференции. p. 24.
780.	Скачко, Е.Ю., 2002b. Экологические особенности лихенофлоры степей и лесостепей юга Западной Сибири, in: III Междунар. Лихенологическая Школа и Симпозиум “Бореальная Лихенофлора. Лихеноиндикация.” p. 52.
781.	Соколовская, Т.В., Головина, М.Р., 1973. Мучнистая роса в Сибирском ботаническом саду. Защита растений 49.
782.	Сорокина, Н.В., 2001a. Анализ лихенофлоры центральной и южной лесостепи Омской области. Сибирский экологический журнал 8, 501–506.
783.	Сорокина, Н.В., 2001b. Лишайники южной лесостепи Омской области. Новости систематики низших растений 34, 185–188.
784.	Сосин, П.Е., 1973. Определитель гастеромицетов СССР. Наука, Л.
785.	Спирин, В.А., Змитрович, И.В., 2004. Материалы по таксономии кортициоидных грибов. Merulius Fr., Phlebia Fr. и близкие роды. Новости систематики низших растений 37, 166–188.
786.	Ставишенко, И.В., 2018. Распространение и новые находки редкого вида Auriporia aurulenta (Fomitopsidaceae, Polyporales) на Урале. Микология и фитопатология 52, 420–423. https://doi.org/10.1134/S0026364818060065
787.	Ставишенко, И.В., 2015. Оценка состояния лесных сообществ дереворазрушающих грибов, in: Кузнецова, И.А. (Ed.), Особо охраняемые природные территории Свердловской области: мониторинг состояния природной среды. Изд-во Урал. ун-та, Екатеринбург, pp. 56–110.
788.	Ставишенко, И.В., 2012. Афиллофоровые и гетеробазидиальные грибы заповедника Денежкин Камень (Свердловская область). Микология и фитопатология 46, 311–321.
789.	Ставишенко, И.В., Змитрович, И.В., 2017. Первая находка Lignomyces vetlinianus (Tricholomataceae, Agaricomycetes) на Урале. Микология и фитопатология 51, 60–63.
790.	Стась, Е.Ю., 2000. Лишайники, in: Река Барнаулка: Экология, Флора и Фауна Бассейна. pp. 45–53.
791.	Стась, Е.Ю., 1999. Находка Ramalina sinensis (Ramalinaceae, Lichenes) в Алтайском крае. Turczaninovia 2, 43.
792.	Стась, Е.Ю., 1998. Лишайники Западной части Алтайского края. Ботанические исследования Сибири и Казахстана 103–109.
793.	Степанова, Н.Т., Сирко, А.В., 1977. К флоре агариковых грибов и гастеромицетов Урала, in: Степанова, Н.Т., Демидова, З.А. (Eds.), Микологические исследования на Урале, Труды Института экологии растений и животных. Свердловск, pp. 51–106.
794.	Степанова-Картавенко, Н.Т., 1967. Афиллофоровые грибы Урала. Уральский рабочий, Свердловск.
795.	Стрельникова, Т.О., Давыдов, Е.А., 2002. Сосудистые растения и лишайники Бащелакского заказника, in: Особо Охраняемые Природные Территории Алтайского Края и Сопредельных Регионов, Тактика Сохранения Видового Разнообразия и Генофонда / Сборник Трудов Конференции. Барнаул, pp. 186–190.
796.	Сумина, О.И., Власов, Д.Ю., Долгова, Л.Л., Сафронова, Е.В., 2010. Особенности формирования сообществ микромицетов в зарастающих песчаных карьерах севера Западной Сибири. Вестник Санкт-Петербургского университета, Серия 3. Биология 2, 84–90.
797.	Тайлаков, А.А., 2012a. Об обнаружении нового для Западной Сибири вида макромицетов – Lactarius hysginus (Fr.) Fr., in: Современная Микология в России. Том 3. Материалы 3-Го Съезда Микологов России. Изд-во «Национальная академия микологии», М., p. 128.
798.	Тайлаков, А.А., 2012b. Об обнаружении нового для Томской области вида макромицетов – Russula olivacea, in: Материалы LXI Научной Студенческой Конференции Биологического Института (г. Томск, 23-27 Апреля 2012 г.). Изд-во Том. ун-та, Томск, p. 118.
799.	Танфильев, Г.И., 1902. Бараба и Кудундинская степь в пределах Алтайского округа, Тр. Геол. части Кабинета Его Имп. Величества. Тип.-лит. К. Биркенфельда, СПб.
800.	Теплякова, Т., Воробьева, И., Сафатов, А.С., Михеев, В.Н., Зеленков, В., 2018. Грибы в аэрозолях воздуха:Экологические и медицинские аспекты (Обзор литературы). Вестник РАЕН 18, 86–93.
801.	Теплякова, Т.В., Воробьева, И.Г., 2002. Явление микофилии в жизнедеятельности некоторых грибов, in: Современная Микология в России: Тез. Докл. I Съезда Микологов России. Национальная академия микологов, Москва, p. 212.
802.	Теплякова, Т.В., Воробьева, И.Г., Андреева, И.С., Сафатов, А.С., 2016. Микромицеты в аэрозолях воздуха юга Западной Сибири ‒ потенциально опасные возбудители заболеваний человека, in: Диагностика и Профилактика Инфекционных Болезней На Современном Этапе: Матер. Науч.-Практ. Конф. (26-27 Сент. 2016 г., г. Новосибирск). Издательство «АРЕАЛ», Новосибирск, pp. 78–80.
803.	Теплякова, Т.В., Воробьева, И.Г., Пучкова, Л.И., 2006. Стимулирующее влияние нематофаговых грибов на развитие растений и полезной мезофауны, in: Биологическая Защита Растений – Основа Стабилизации Агроэкосистем: Матер. Международ. Научн.-Практ. Конф. Краснодар, pp. 197–198.
804.	Теплякова, Т.В., Косогова, Т.А., Бардашева, А.В., Ананько, Г.Г., Ильичева, Т.Н., Горбунова, И.А., Власенко, В.А., 2015a. Отбор перспективных видов и штаммов базидиальных грибов из биоразнообразия Сибири для выполнения прикладных задач биотехнологии, in: Овременная Микология в России. Том 5. Ред.: Ю.Т. Дьяков, Ю.В. Сергеев. Материалы III Международного Микологического Форума. Москва. 14 – 15 Апр. 2015 г. Нац. акад. микол, М., p. 363.
805.	Теплякова, Т.В., Косогова, Т.А., Бардашева, А.В., Ананько, Г.Г., Ильичева, Т.Н., Горбунова, И.А., Власенко, В.А., 2015b. Поиск и выделение в культуру базидиальных грибов из местообитаний Западной Сибири, in: Современная Микология в России. М., p. 392.
806.	Теплякова, Т.В., Михайловская, И.Н., Горбунова, И.А., 2008. Выделение в культуру базидиальных грибов из природных популяций юга Западной Сибири и Алтая, in: Овременная Микология в России. Тезисы Докладов 2 Съезда Микологов России. М., pp. 113–114.
807.	Теплякова, Т.В., Псурцева, Н.В., Косогова, Т.А., Мазуркова, Н.А., Власенко, В.А., 2010. Противовирусная активность базидиальных грибов Горного Алтая, in: Проблемы Ботаники Южной Сибири и Монголии. Сборник Научных Статей По Материалам IX Международной Научно-Практической Конференции. ARTИКA, Барнаул, pp. 247–248.
808.	Терёхина, Т.А., Копытина, Т.М., Смирнов, С.В., 2020. О редких видах грибов Алтайского края: Проблемы ботаники Южной Сибири и Монголии 19, 380–385. https://doi.org/10.14258/pbssm.2020139
809.	Титов, А.Н., Давыдов, Е.А., Урбанавичене, И.Н., 2002. Новые данные о редких микокалициевых грибах из родов Phaeocalicium and Stenocybe (Mycocaliciaciae, Caliciales s.l.). Ботанический журнал 87, 60–67.
810.	Ткаченко, О.Б., Хошино, Т., Сайто, И., 2009. Низкотемпературные склероциальные грибные паразиты родов Typhula и Sclerotinia в России.
811.	Томилин, Б.А., 1965. Шляпочные грибы некоторых растительных сообществ «Денежкина Камня» (Средний Урал). Ботанический журнал 50, 546–551.
812.	Томин, М.П., 1951. Род Dermatocarpon Eschw. в Средней Азии. Тр. ТГУ. Сер. биол. 116, 145–152.
813.	Томин, М.П., 1950. Интересные и новые виды лишайников СССР. Ботан. матер. споровых раст. 6, 107–112.
814.	Томин, М.П., 1937. Определитель кустистых и листоватых лишайников СССР. Изд-во АН БССР, Минск.
815.	Томин, М.П., 1933. Несколько новых лишайников из Сибири. Систем. зам. по мат. гербария Томского ун-та. 8–9.
816.	Томин, М.П., 1931. Новый вид лишайника на Алтае. Систем. зам. по мат. гербария Томского ун-та. 2, 12.
817.	Томошевич, М.А., 2015a. Некоторые закономерности формирования патокомплексов листьев древесных растений при интродукции в Сибири, in: Биоразнообразие и Экология Грибов и Грибоподобных Организмов Северной Евразии/ Матер. Всероссийской Конференции с Межд. Участием. Изд-во Уральского университета, Екатеринбург, pp. 260–262.
818.	Томошевич, М.А., 2015b. Формирование патокомплексов древесных растений при интродукции в Сибири (Автореф. дисс. … докт. биол. наук). Новосибирск.
819.	Томошевич, М.А., 2013. Микромицеты—возбудители болезней древесных растений, in: Динамика Экосистем Новосибирского Академгородка. Издательство СО РАН, Новосибирск, pp. 184–199.
820.	Томошевич, М.А., 2012a. Атлас патогенных микромицетов древесных растений Сибири. Академическое изд-во «Гео», Новосибирск.
821.	Томошевич, М.А., 2012b. Некоторые интересные находки патогенных микромицетов на древесных интродуцентах в Центральном сибирском ботаническом саду СО РАН (г. Новосибирск), in: Интродукция, Сохранение и Использование Биологического Разнообразия Мировой Флоры – Материалы Международной Конференции, Посвященной 80-Летию ГНУ «Центральный Ботанический Сад Национальной Академии Наук Беларуси. (19-22 Июня 2012, Минск, Беларусь). Нац. Акад.Наук Беларуси, Минск, pp. 307–310.
822.	Томошевич, М.А., 2012c. Патогенные микромицеты, вызывающие заболевания листьев древесных растений заповедника «Столбы», in: Материалы VIII Международной Конференции «Проблемы Лесной Фитопатологии и Микологии». УлГУ, Ульяновск, pp. 190–194.
823.	Томошевич, М.А., 2012d. Фитопатогенные грибы древесных растений в насаждениях городов Сибири, in: Современная Микология в России. Том 3. Материалы 3-Го Съезда Микологов России. Национальная академия микологии, Москва, p. 321.
824.	Томошевич, М.А., 2010. Патогенные микромицеты лиственных древесных растений в заповеднике «Столбы». Труды государственного заповедника «Столбы» 67, 21–28.
825.	Томошевич, М.А., 2009. Патогенная микобиота древесных растений зеленых насаждений г. Новосибирска. Сибирский экологический журнал 16, 615–621.
826.	Томошевич, М.А., 2008. Первая находка Mycopappus alni в России. Микология и фитопатология 42, 498–499.
827.	Томошевич, М.А., 2007a. Болезни древесных растений урбанизированной среде Новосибирска, in: V Конференция Молодых Ученых СО РАН, Посвященная М.А. Лаврентьеву (Новосибирск, 20-22 Ноября 2007г.). Новосибирск, pp. 101–104.
828.	Томошевич, М.А., 2007b. Несовершенные грибы как фактор, влияющий на сохранение биологического разнообразия древесных интродуцентов, in: Биологическое Разнообразие. Интродукция Растений: Материалы Четвертой Международной Научной Конференции (Санкт-Петербург, 5-8 Июня 2007г.). Наука, Санкт-Петербург, pp. 380–381.
829.	Томошевич, М.А., 2007c. Паразитная микобиота листьев интродуцентов рода Betula L. дендрария ЦСБС СО РАН. Сибирский ботанический вестник 2, 95–100.
830.	Томошевич, М.А., 2007d. Патогенная микобиота древесных растений ландшафтных объектов г. Новосибирска, in: Перспективы Развития и Проблемы Современной Ботаники: I (III) Всероссийская Молодежная Научно-Практическая Конференция Ботаников в Новосибирске (Академгородок, 17-21 Октября 2007 г.). Новосибирск, pp. 197–201.
831.	Томошевич, М.А., 2006a. Обзор патогенов красивоцветущих кустарников ландшафтных объектов г. Новосибирска, in: Проблемы Промышленной Ботаники Индустриально Развитых Регионов: Материалы I Международной Конференции (Кемерово, 12-14 Апреля 2006 г.). Кемерово, pp. 112–115.
832.	Томошевич, М.А., 2006b. Фитопатологическая оценка некоторых видов семейства Caprifoliaceae Juss. Сибирский ботанический вестник 1, 47–52.
833.	Томошевич, М.А., 2005. Биоразнообразие фитопатогенов древесных интродуцентов арборетума ЦСБС СО РАН, in: Биоразнообразие и Пространственная Организация Растительного Мира Сибири, Методы Изучения и Охраны: Материалы Всероссийской Конференции (Новосибирск, 25-27 Октября 2005г.). Новосибирск, pp. 143–144.
834.	Томошевич, М.А., 2004. Возбудители болезней растений рода Spiraea L., in: Актуальные Проблемы Лесного Комплекса: Сб. Научных Трудов 4-Ой Междун. Науч.-Техн. Интернет-Конференции. БГИТА, Брянск, pp. 129–132.
835.	Томошевич, М.А., 2003. Эризифальные грибы (порядок Erysiphales) в зеленых насаждениях г. Новосибирска. Сибирский экологический журнал 10, 461–465.
836.	Томошевич, М.А., 2001. Ржавчина местных и интродуцированных видов рода Rosa L. в дендрарии ЦСБС СО РАН, in: Исследования Молодых Ботаников Сибири: Тезисы Докладов Молодежной Конференции (Новосибирск, 20-22 Февраля 2001 г.). Новосибирск, pp. 80–81.
837.	Томошевич, М.А., Банаев, Е.В., 2017. Сопряженный анализ арборифлоры и патогенной микобиоты г. Барнаула. Вестник Алтайского государственного аграрного университета 3, 93–99.
838.	Томошевич, М.А., Банаев, Е.В., 2013. О закономерностях структуры комплексов патогенных микромицетов листьев древесных растений в урбоэкосистемах Сибири. Сибирский экологический журнал 4, 515–522.
839.	Томошевич, М.А., Банаев, Е.В., 2011. Сопряженный анализ арборифлоры и патогенной микобиоты г. Новосибирска. Вестник ИрГСХА 44.
840.	Томошевич, М.А., Воробьева, И.Г., 2020. Взаимоотношения растений рода Syringa и фитопатогенов в условиях Сибири. Известия высших учебных заведений. Поволжский регион, Естественные науки 4, 54–66.
841.	Томошевич, М.А., Воробьева, И.Г., 2017. Патогенные микромицеты листьев растений-интродуцентов рода Salix L. (Salicaceae) в Сибири. Растительный мир Азиатской России 3, 3–12.
842.	Томошевич, М.А., Воробьева, И.Г., 2016a. Биоразнообразие патогенной микобиоты листьев древесных растений Центрального сибирского ботанического сада СО РАН −  особо охраняемой природной территории. Известия Самарского научного центра РАН 18, 235–238.
843.	Томошевич, М.А., Воробьева, И.Г., 2016b. Патогенная микобиота листьев рода Populus L. в ландшафтных объектах крупных городов Сибири. Вестник НГАУ (Новосибирский государственный аграрный университет) 42–51.
844.	Томошевич, М.А., Воробьева, И.Г., 2010a. Болезни сирени в насаждениях городов Сибири. Защита и карантин растений 5, 51.
845.	Томошевич, М.А., Воробьева, И.Г., 2010b. Патогенные микромицеты древесных интродуцентов семейства Rosaceae. Коллекциия арборетума Центрального сибирского ботанического сада. Академическое изд-во «Гео», Новосибирск.
846.	Томошевич, М.А., Воробьева, И.Г., 2007. Мониторинг возбудителей заболеваний растений сем. Rosaceae как фактор, регулирующий ресурсы видов, in: Устойчивое Развитие Сельских Территорий Сибири: Материалы Международной Научно-Практической Конференции (Новосибирск, Декабрь 2006 г.). Новосибирск, pp. 418–421.
847.	Томошевич, М.А., Воробьева, И.Г., 2005. Мучнистая роса сибирских видов рода Salix L. Сибирский экологический журнал 12, 771–775.
848.	Томошевич, М.А., Воробьева, И.Г., 2004. Патогенные микромицеты древесных интродуцентов арборетума ЦСБС СО РАН, in: Актуальные Проблемы Изучения Фито- и Микобиоты: Сб. Статей Междунар. Науч.-Практ. Конф., 25-27 Октября 2004. Изд. центр БГУ, Минск, pp. 197–199.
849.	Томошевич, М.А., Воробьева, И.Г., 2003. Видовой состав микромицетов, паразитирующих на древесных растениях сем. Rosaceae. Сибирский экологический журнал 10, 453–460.
850.	Томошевич, М.А., Воробьева, И.Г., 2001. Грибы рода Cercospora на видах р. Rosa L. в дендрарии ЦСБС СО РАН, in: Проблемы Лесоводства и Лесовосстановления На Алтае: Тез. Докл. I Международной Конф. (25-26 Апреля 2001г, Барнаул). Алтайский гос. ун-т., Барнаул, pp. 95–97.
851.	Томошевич, М.А., Воробьева, И.Г., Никитина, С.М., 2001. Болезни интродуцированных видов боярышника (Crataegus L.) в дендрарии ЦСБС СО РАН, in: Вредители и Болезни Растений: Международный Сборник Научных Трудов. Новосибирск, pp. 44–46.
852.	Торопова, Е.Ю., Воробьева, И., Рябова, А., 2010. Ограничение экологических ниш патогенных микромицетов устойчивыми сортами ягодных и цветочных культур Западной Сибири. Вестник Новосибирского государственного аграрного университета 3, 40–44.
853.	Торопова, Е.Ю., Воробьева, И.Г., Мустафина, М.А., Селюк, М.П., 2019a. Грибы рода Fusarium на зерне пшеницы в Западной Сибири. Защита и карантин растений 21–23.
854.	Торопова, Е.Ю., Воробьева, И.Г., Мустафина, М.А., Селюк, М.П., 2019b. Мониторинг грибов рода Fusarium Link. и их микотоксинов на зерне пшеницы в Западной Сибири. Агрохимия 76–82.
855.	Торопова, Е.Ю., Воробьева, И.Г., Рябова, А.А., 2009. Повышение биологического разнообразия агроэкосисгем как фактор контроля фитопатогенов. Достижения науки и техники АПК 18–19.
856.	Торопова, Е.Ю., Казакова, О.А., Воробьева, И.Г., 2015. Мониторинг грибов рода Fusarium на семенах ячменя в лесостепи Западной Сибири, in: Современные Системы и Методы Фитосанитарной Экспертизы и Управления Защитой Растений. ВНИИФ, Большие Вяземы, pp. 147–151.
857.	Торопова, Е.Ю., Казакова, О.А., Воробьева, И.Г., Селюк, М.П., 2013. Фузариозные корневые гнили зерновых культур в Западной Сибири и Зауралье. Защита и карантин растений 23–26.
858.	Торопова, Е.Ю., Казакова, О.А., Пискарев, В.В., 2020a. Эпифитотический процесс септориоза на сортах яровой пшеницы. Вавиловский журнал генетики и селекции 24, 139–148. https://doi.org/10.18699/VJ20.609
859.	Торопова, Е.Ю., Кудрявцев, А.Е., Стецов, Г.Я., Селюк, Г.Я., 2020b. Заселенность почвы засушливой Кулундинской зоны Алтая фитопатогеном Bipolaris sorokiniana Sacc. Shoem. Достижения науки и техники АПК 34, 12–15.
860.	Торопова, Е.Ю., Селюк, М.П., Казакова, О.А., 2018. Факторы доминирования грибов рода Fusarium в патокомплексе корневых гнилей зерновых культур. Агрохимия 5, 69–78.
861.	Траншель, В.Г., 1939. Обзор ржавчинных грибов СССР. Изд-во АН СССР, М.-Л.
862.	Трошкова, Г.П., Костина, Н.Е., Проценко, М.А., Скарнович, М.А., Мазуркова, Н.А., Ибрагимова, Ж.Б., Макаревич, Е.В., Филиппова, Е.И., Шишкина, Л.Н., Власенко, В.А., 2013. Плодовые тела высших грибов-источники биологически активных веществ с противовирусной активностью. Международный журнал экспериментального образования 124–125.
863.	Трутнев, Ю.П. (Ed.), 2008. Красная книга Российской Федерации (растения и грибы). Товарищество научных изданий КМК, М.
864.	Ульянова, Е.Г., Шаталова, Е.И., Горобей, И.М., 2019. Фитопатогенные грибы можжевельника (juniperus ssp.) и туи (thuja ssp.) в условиях Западной Сибири, in: Новейшие Направления Развития Аграрной Науки в Работах Молодых Ученых. Сборник Материалов VII Международной Научно-Практической Конференции. Издательский центр Новосибирского государственного аграрного университета “Золотой колос,” Новосибирск, pp. 106–108.
865.	Урбанавичюс, Г.П., Урбанавичене, И.Н., 2008. Сем. Clavariaceae Chevall. — Рогатиковые, in: Голубкова, Н.С. (Ed.), Определитель лишайников Росси. Выпуск 10. Agyriaceae, Anamylopsoraceae, Aphanopsidaceae, Arthrorhaphidaceae, Brigantiaeaceae, Chrysotrichaceae, Clavariaceae, Ectolechiaceae, Gomphillaceae, Gypsoplacaceae, Lecanoraceae, Lecideaceae, Mycoblastaceae, Phlyctidaceae, Physciaceae, Pilocarpaceae, Psoraceae, Ramalinaceae, Stereocaulaceae, Vezdaeaeceae, Tricholomataceae. Наука, СПб., pp. 467–470.
866.	Федосова, А.Г., Коваленко, А.Е., 2014. Секция Boletus рода Boletus в России: видовой состав, морфология, экология и филогения. Микология и фитопатология 48, 86–106.
867.	Филиппова, А.В., 2012. Редкие и охраняемые виды грибов Кемеровской области, in: Материалы III Съезда Микологов России. Presented at the Современная микология в России, Нац. акад. микол., Москва, pp. 107–108.
868.	Филиппова, А.В., 2009. Грибы Красной книги Кемеровской области. Флора и растительность антропогенно нарушенных территорий 5, 15–18.
869.	Филиппова, А.В., Кашина, А.Ю., Снигирёв, Д.Ю., 2018. Базидиальные грибы городских и пригородных насаждений города Кемерово, in: Материалы Всероссийской Конференции с Международным Участием «Микология и Альгология России. XX-XXI Век: Смена Парадигм». Presented at the Микология и альгология России. XX-XXI век: смена парадигм, Москва, pp. 232–233.
870.	Филиппова, А.В., Ковригина, Л.Н., Тарасова, И.В., Романова, Н.Г., 2015. Состояние двух ценопопуляций Phallus impudicus L. в Новокузнецком районе Кемеровской области, in: Материалы III Международной Микологического Форума. (14-15 Апреля 2015 г.). Presented at the Современная микология в России, Нац. акад. микол., М., pp. 144–145.
871.	Фотев, Ю.В., Казакова, О.А., 2019. Грибные заболевания спаржевой вигны на юге Западной Сибири. Овощи России 97–105. https://doi.org/10.18619/2072-9146-2019-2-97-105
872.	Хомутова, М.С., Золотовский, М.В., Гончарова, А.Н., 1938. Список растений Алтайского Государственного Заповедника. Тр. Алтайского гос. заповедника 139–247.
873.	Хребтов, А.А., 1919. Из природы Алтая. Бийское об-во народных ун-тов, Бийск.
874.	Хрусталева, И.А., Давыдов, Е.А., Пауков, А.Г., Яковченко, Л.С., 2018. Современное состояние сообществ пустынного типа с участием кочующих лишайников в окрестностях оз. Большой Тассор, in: Проблемы Ботаники Южной Сибири и Монголии. Сборник Научных Статей По Материалам XVII Международной Научно-Практической Конференции. pp. 150–153.
875.	Хрусталева, И.А., Золотов, Д.В., Скачко, Е.Ю., Ножинков, А.Е., Кузменкин, Д.В., Соломахин, Д.Н., 2017. Флора Алеусского заказника (Алтайский край). Известия АО РГО 2, 115–129.
876.	Черемисин, Д.В., Седельникова, Н.В., 2001. Лишайники Караканского бора (Новосибирская область). Сибирский экологический журнал 8, 471–478.
877.	Черемисин, Д.В., Седельникова, Н.В., Баринова, Е.С., 2003. Скальные поверхности, лишайники и петроглифы Юго-Восточного Алтая: изучение в рамках интеграционного проекта СО РАН. Археология Южной Сибири. Изд-во Ин-та археологии и этнографии СО РАН 118–124.
878.	Чернядьева, И.В., Коткова, В.М., Землянская, И.В., Новожилов, Ю.К., Власенко, А.В., Власенко, В.А., Благовещенская, Е.Ю., Георгиева, М.Л., Нотов, А.А., Гимельбрант, Д.Е., 2018. Новые находки водорослей, грибов, лишайников и мохообразных. 2. Новости систематики низших растений 52, 209–223.
879.	Чиндяева, Л.Н., Томошевич, М.А., Беланова, А.П., Банаев, Е.В., 2018. Древесные растения в озеленении сибирских городов. Академическое изд-во «Гео», Новосибирск.
880.	Чубарова, Ю.А., 2006. Сведения о микобиоте Тигирекского заповедника, in: Проблемы Ботаники Южной Сибири и Монголии. Материалы 5-Ой Международной научно-Практической Конференции (Барнаул, 21–23 Ноября 2006 г.). АзБука, Барнаул, pp. 308–314.
881.	Чулкина, В.А., 1985. Корневые гнили хлебных злаков в Сибири. Новосибирск.
882.	Чураков, Б.П., 1983. Грибы и грибные болезни сосны обыкновенной в ленточных борах Алтайского края. Изд-во Иркутского ун-та, Иркутск.
883.	Шабашова, Т.Г., Беломесяцева, Д.Б., Томошевич, М.А., 2013. Патогенные микромицеты лиственных пород зеленых насаждений в Беларуси и России, in: Актуальные Проблемы Изучения и Сохранения Фито- и  Микобиоты: Сб. Статей II Междунар. Научно-Практич. Конф. (г. Минск, 12-14 Ноября 2013 г.). Минобр РБ, БГУ, ГНУ ИЭБ, ГНУ ЦБС, Минск, pp. 327–329.
884.	Ширяев, А.Г., 2008a. Видовое разнообразие гастеромицетов Свердловской области. Микология и фитопатология 42, 330–341.
885.	Ширяев, А.Г., 2008b. Клавариодные грибы полуострова Ямал. Новости систематики низших растений 42, 130–141. https://doi.org/10.31111/nsnr/2008.42.130
886.	Ширяев, А.Г., 2008c. Клавариоидные грибы антропогенных территорий Урала. Вестник экологии, лесоведения и ландшафтоведения 8, 80–91.
887.	Ширяев, А.Г., 2007a. Два редких и интересных вида рода Physalacria на Урале. Новости систематики низших растений 41, 167–173. https://doi.org/10.31111/nsnr/2007.41.167
888.	Ширяев, А.Г., 2007b. Новые данные об афиллофоровых грибах национального парка «Припышминские боры». Новости систематики низших растений 41, 173–179. https://doi.org/10.31111/nsnr/2007.41.173
889.	Ширяев, А.Г., Горбунова, И.А., 2012. Особенности распределения зональных комплексов клавариоидных грибов юго-восточной части Западной Сибири. Растительный мир Азиатской России 2, 1–10.
890.	Ширяев, А.Г., Морозова, О.В., 2018. Пространственное распределение видового разнообразия биоты клавариоидных грибов Западной Сибири. Сибирский экологический журнал 25, 599–615.
891.	Ширяев, А.Г., Ставишенко, И.В., 2011. Новые и редкие для Свердловской области виды базидиальных грибов. Микология и фитопатология 45, 345–349.
892.	Ширяева, О.С., 2015a. Агарикоидные базидиомицеты Свердловской области: результаты и перспективы исследований, in: Биоразнообразие и экология грибов и грибоподобных организмов Северной Евразии. Материалы Всероссийской конференции с международным участием (Екатеринбург, 20−24 апреля 2015 г.). Presented at the Всероссийская конференция с международным участием «Биоразнообразие и экология грибов и грибоподобных организмов Северной Евразии», Издательство Уральского университета, Екатеринбург, pp. 282–283.
893.	Ширяева, О.С., 2015b. История изучения и видовое богатство агарикоидных базидиомицетов Свердловской области. Вестник Оренбургского государственного педагогического университета. Электронный научный журнал 49–58.
894.	Ширяева, О.С., Малышева, Е.Ф., 2018. Роды Conocybe и Pholiotina (Bolbitiaceae, Agaricales) в Свердловской области. Новости систематики низших растений 52, 387–396. https://doi.org/10.31111/nsnr/2018.52.2.387
895.	Шмаков, А.И., Силантьева, М.М. (Eds.), 2016. Красная книга Алтайского края. Том 1. Редкие и находящиеся под угрозой исчезновения виды растений и грибов. Изд-во Алт. ун-та, Барнаул.
896.	Юдкин, В.А., Шауло, Д.Н. (Eds.), 2008. Красная книга Новосибирской области: Животные, растения и грибы, 2nd-е изд., перераб. и доп. ed. Арта, Новосибирск.
897.	Яковлева, Г.И., Тарасова, И.В., Тульчинская, О.В., 2005. Виды растений и грибов, предлагаемые для внесения в Красную книгу Кемеровской области, in: Естествознание и Гуманизм. Томск, pp. 31–32.
